# Supplementary material for: Genetic and metabolic drivers of membrane remodeling in Clostridium thermocellum under alcohol stress
Source: mSystems. 2026 Mar 5;11(3):e01345-25. doi: 10.1128/msystems.01345-25 (PMC13011478; doi:10.1128/msystems.01345-25)
Supplement: Supplemental Tables — Tables S1 to S19. [file msystems.01345-25-s0006.xlsx]

## Sheet: Table of Contents
Table #	Title
S1	Fatty acid composition of Clostridium thermocellum DSM1313 (LL1004)
S2	Fatty acid labelling in alcohol and organic acid exposure DSM1313 (LL1004)
S3	Lipid labelling in alcohol and organic acid exposure DSM1313 (LL1004)
S4	Relative abundances of Lipids in alcohol and organic acid exposure DSM1313 (LL1004)
S5	Fatty acid composition of Clostridium thermocellum ∆adhe (LL1111) in alcohol and organic acid exposure
S6	Fatty acid labelling in alcohol and organic acid exposure ∆adhe (LL1111)
S7	Lipid labelling in alcohol and organic acid exposure ∆adhe (LL1111)
S8	Relative abundances of Lipids in alcohol and organic acid exposure ∆adhe (LL1111)
S9	Fatty acid composition of C. thermocellum ∆pfor strains
S10	Fatty acid composition of Clostridium thermocellum ∆pfor4 (LL1564) in alcohol and organic acid exposure
S11	Fatty acid labelling in alcohol and organic acid exposure ∆pfor4 (LL1564)
S12	Lipid labelling in alcohol and organic acid exposure ∆pfor4 (LL1564)
S13	Relative abundances of Lipids in alcohol and organic acid exposure ∆pfor4 (LL1564)
S14	Metabolite Labelling in DSM1313 (LL1004) during alcohol and organic acid exposure
S15	Doubling time and growth rate during alcohol and organic acid exposure
S16	Strain Table
S17	Fatty acid composition of Clostridium thermocellum ∆pta and ∆pta/ack during butyrate exposure
S18	Fatty acid labelling of Clostridium thermocellum ∆pta and ∆pta/ack during 13C-butyrate exposure
S19	ATP Metabolite leakage during ethanol exposure in C. thermocellum ∆pfor4 (LL1564)

## Sheet: Table S1
Relative Abundance	Control1	Control2	Control3	Control4	Control5	Butanol1	Butanol2	Butanol3	Isobutanol1	Isobutanol2	Isobutanol3	Ethanol1	Ethanol2	Ethanol3	Butyrate1	Butyrate2	Butyrate3			p-values	Butanol vs Control	Isobutanol vs Control	Ethanol vs Control	Butyate vs Control
iso-14:0	0.46	0.73	0.73	0.67	0.58	0.45	0.46	0.41	0.47	0.49	0.46	0.55	0.57	0.54	0.46	0.5	0.48			iso-14:0	0.031499	0.0584559	0.285998	0.0673971
n-14:0	0	0	0.02	0.13	0.07	0.25	0.22	0.19	0	0.01	0	0.04	0.05	0.04	0.27	0.28	0.13			n-14:0	0.00262211	0.269724	0.984745	0.00942576
iso-16:0	58.93	48.21	47.19	56.23	53.93	32.58	34.86	32.61	51.07	49.52	48.9	49.44	50.93	49.63	32.21	33.24	39.75			iso-16:0	0.000713444	0.355322	0.378232	0.00218183
n-16:0	7.6	9.4	10.97	9.67	8.02	40.6	39.49	41.35	1.03	5.57	5.03	17.17	15.23	15.6	45.6	45.63	38.42			n-16:0	3.68512e-08	0.00729102	0.000291497	2.10589e-06
anteiso-17:0	1.63	2.53	2.21	1.91	1.88	0.99	0.83	0.89	0.37	0.5	0.46	3.35	2.96	3.16	0.95	0.94	0.27			anteiso-17:0	0.00167147	0.000264998	0.00230623	0.00251961
iso-17:0	3.29	5.37	5.18	4.06	4.16	2.94	2.21	2.58	0.92	1.03	1.2	7.1	6.33	6.95	3.23	3.33	2.35			iso-17:0	0.013965	0.000622291	0.00454175	0.0422057
n-17:0	0.97	1.34	1.27	1.1	1.11	0.62	0.46	0.56	0.07	0.29	0.28	0.82	0.88	0.91	0.57	0.56	0.49			n-17:0	0.000635185	9.06442e-05	0.0184992	0.000461028
iso-18:0	27.12	32.28	32.43	24.46	29.5	18.6	18.21	18.67	46.47	42.1	43.42	20.7	22.35	22.73	15.57	14.57	17.05			iso-18:0	0.00197192	0.000581012	0.0134577	0.000699918
n-18:0	0	0.15	0	1.76	0.75	2.98	3.26	2.75	0	0.49	0.23	0.81	0.7	0.44	1.13	0.96	1.05			n-18:0	0.0017639	0.549578	0.804476	0.296684
Absolute concentration mg/gDCW	Control1	Control2	Control3	Control4	Control5	Butanol1	Butanol2	Butanol3	Isobutanol1	Isobutanol2	Isobutanol3	Ethanol1	Ethanol2	Ethanol3	Butyrate1	Butyrate2	Butyrate3
iso-14:0	0.135105	0.17297	0.14894	0.171925	0.146176	0.0802067	0.0717048	0.0666037	0.0242644	0.122971	0.0992509	0.0697571	0.143472	0.101928	0.0609589	0.054796	0.0307053
n-14:0	1.71413e-07	1.71413e-07	0.0049571	0.0337153	0.0181479	0.0437112	0.0342965	0.0310602	0	0.00311022	0.00100872	0.00447628	0.0114046	0.0068808	0.0359326	0.0304514	0.00846596
iso-16:0	17.3277	11.4062	9.5637	14.4514	13.7095	5.75348	5.45777	5.35354	2.62871	12.3493	10.4904	6.24769	12.7435	9.33066	4.23147	3.62629	2.54613
n-16:0	2.2359	2.22302	2.22265	2.48606	2.03991	7.1692	6.18124	6.78896	0.0529627	1.3897	1.07861	2.17014	3.811	2.93289	5.99151	4.97747	2.4606
anteiso-17:0	0.480436	0.597763	0.447206	0.490456	0.477511	0.175612	0.13021	0.145851	0.019084	0.124084	0.0991345	0.423201	0.740423	0.59372	0.124265	0.102631	0.0175229
iso-17:0	0.9685	1.27085	1.04908	1.04405	1.05715	0.518378	0.346307	0.424058	0.0472365	0.256907	0.256946	0.897654	1.58499	1.30748	0.42447	0.363231	0.150734
n-17:0	0.284118	0.317058	0.257772	0.282647	0.28319	0.108848	0.071393	0.0917251	0.00352761	0.0719716	0.0610325	0.104152	0.219743	0.171088	0.0753564	0.0611475	0.0316486
iso-18:0	7.97419	7.63676	6.57267	6.28634	7.49891	3.28408	2.85116	3.06509	2.39197	10.4987	9.31455	2.61619	5.59257	4.27311	2.04623	1.58921	1.09197
n-18:0	0	0.0366068	0	0.452552	0.190426	0.525811	0.510588	0.451826	-0.0200947	0.123339	0.0501545	0.102514	0.175227	0.0818144	0.148927	0.104242	0.067253

## Sheet: Table S2
A)	Iso-14:0	Control1	Control2	Control3	Butanol1	Butanol2	Butanol3	Isobutanol1	isobutanol2	Isobutanol3		B)	Iso-14:0	Control1	Control2	Control3	Butyrate1	Butyrate2	Butyrate3	Ethanol1	Ethanol2	Ethanol3
	M+0	1	1	1	0.777401	0.810292	0.808527	0.292221	0.292727	0.319856			M+0	0.848396	0.860295	0.85336	0.803721	0.808249	0.804826	0.0502937	0.0515804	0.0344292
	M+1	0	0	0	0.222599	0.189708	0.191473	0.0140154	0.0366427	0.0137057			M+1	0.141655	0.13082	0.137828	0.166923	0.168083	0.156462	0.0778125	0.0935856	0.0805127
	M+2	0	0	0	0	0	0	0	0	0			M+2	0.00990331	0.00832803	0.00945811	0.0196445	0.0187638	0.0348325	0.170237	0.210785	0.188526
	M+6	0	0	0	0	0	0	0	0	0			M+3	0	0.000414124	0.000817318	0.00374997	0.00476132	0.00283409	0.290725	0.289571	0.299885
	M+7	0	0	0	0	0	0	0.595655	0.59458	0.616755			M+4	4.58847e-05	0.000142255	-0.00146262	0.00301017	0.000143047	0.00104488	0.234548	0.219861	0.230844
	M+8	0	0	0	0	0	0	0.0981079	0.0760509	0.0496831			M+5	0	0	0	0.00295109	0	0	0.130061	0.105191	0.128467
	M+9	0	0	0	0	0	0	0	0	0			M+6	0	0	0	0	0	0	0.0408297	0.0266776	0.0347911
													M+7	0	0	0	0	0	0	0.00549398	0.0027481	0.00254478
	n-14:0	Control1	Control2	Control3	Butanol1	Butanol2	Butanol3	Isobutanol1	isobutanol2	Isobutanol3
	M+0	1	1	1	0.0711538	0.0906863	0.0460081	0	1	1			n-14:0	Control1	Control2	Control3	Butyrate1	Butyrate2	Butyrate3	Ethanol1	Ethanol2	Ethanol3
	M+1	0	0	0	0.0192308	0.0245098	0.0202977	0	0	0			M+0	0.850427	0.860762	0.860071	0.0843481	0.0728171	0.0192596	0	0	0
	M+2	0	0	0	0	0	0	0	0	0			M+1	0.140925	0.133127	0.133701	0.800764	0.807746	0.864225	0.0281415	0.0760939	0.0193859
	M+6	0	0	0	0.0817308	0.0784314	0.082544	0	0	0			M+2	0.008417	0.00504195	0.00530948	0.107893	0.111219	0.110958	0.110056	0.129258	0.116735
	M+7	0	0	0	0.576923	0.551471	0.595399	0	0	0			M+3	0	0.000431336	0.000469273	0.00660846	0.00764266	0.0050878	0.233375	0.236982	0.232373
	M+8	0	0	0	0.211538	0.220588	0.216509	0	0	0			M+4	0	0.000290594	0.00044902	0.000220473	0.000458489	0.000307902	0.261868	0.248799	0.278786
	M+9	0	0	0	0.0394231	0.0343137	0.0392422	0	0	0			M+5	0.000231792	0.000347082	0	0.000165217	0.000116202	0.000161115	0.23139	0.201823	0.220672
													M+6	0	0	0	0	0	0	0.110114	0.0888399	0.10665
	Iso-16:0	Control1	Control2	Control3	Butanol1	Butanol2	Butanol3	Isobutanol1	isobutanol2	Isobutanol3			M+7	0	0	0	0	0	0	0.0250554	0.0182037	0.0253976
	M+0	1	1	1	0.667183	0.658921	0.67175	0.316899	0.29121	0.273495
	M+1	0	0	0	0.294901	0.301997	0.294293	0.0645453	0.0902867	0.0785586			iso-16:0	Control1	Control2	Control3	Butyrate1	Butyrate2	Butyrate3	Ethanol1	Ethanol2	Ethanol3
	M+2	0	0	0	0.0379158	0.0390819	0.0339569	0.000765323	0.000824357	0.000531426			M+0	0.838992	0.843753	0.846191	0.808109	0.796621	0.558948	0.0511774	0.0523395	0.051335
	M+6	0	0	0	0	0	0	0.0184415	0.017076	0.0189465			M+1	0.14916	0.144262	0.141881	0.169693	0.181768	0.373073	0.0512019	0.0666023	0.0547781
	M+7	0	0	0	0	0	0	0.461038	0.431806	0.462109			M+2	0.0116767	0.0118068	0.0118702	0.018903	0.0191742	0.0622423	0.124891	0.145942	0.131939
	M+8	0	0	0	0	0	0	0.138311	0.168797	0.166359			M+3	0.00017098	0.000178291	5.7159e-05	0.00167833	0.00158155	0.00468494	0.23085	0.245538	0.234927
	M+9	0	0	0	0	0	0	0	0	0			M+4	0	0	0	0.000726103	0.000383824	0.000494934	0.256403	0.246801	0.256195
													M+5	0	0	0	0.000536843	0.00031025	0.000322451	0.181022	0.159792	0.173799
	n-16:0	Control1	Control2	Control3	Butanol1	Butanol2	Butanol3	Isobutanol1	isobutanol2	Isobutanol3			M+6	0	0	0	0.000237302	7.06189e-05	0.000125978	0.0832912	0.0674129	0.0777211
	M+0	1	1	1	0.0896606	0.0856829	0.078013	0.811966	0.625407	0.59595			M+7	0	0	0	0.000115581	9.03778e-05	0.0001085	0.0211633	0.0155723	0.0193059
	M+1	0	0	0	0.0710339	0.0787257	0.0700117	0	0.333876	0.367223
	M+2	0	0	0	0.00899763	0.00805566	0.00683447	0.0277778	0.0105863	0.00849858			n-16:0	Control1	Control2	Control3	Butyrate1	Butyrate2	Butyrate3	Ethanol1	Ethanol2	Ethanol3
	M+6	0	0	0	0.0631413	0.0604174	0.0616769	0	0	0			M+0	0.839345	0.842855	0.841421	0.113941	0.107438	0.106893	0.0768769	0.0699686	0.0360647
	M+7	0	0	0	0.410418	0.421091	0.433406	0.160256	0.0301303	0.0283286			M+1	0.148459	0.14567	0.139621	0.752363	0.756045	0.75574	0.0349516	0.0385836	0.0292602
	M+8	0	0	0	0.284136	0.274625	0.283381	0	0	0			M+2	0.0121137	0.0113823	0.0189573	0.123767	0.126449	0.127131	0.0637459	0.0814697	0.0719356
	M+9	0	0	0	0.0726125	0.0714024	0.0666778	0	0	0			M+3	8.24429e-05	9.24694e-05	0	0.0089337	0.00928748	0.0093882	0.146913	0.171323	0.161856
													M+4	0	0	0	0.000719661	0.000661128	0.000749036	0.223411	0.232977	0.239132
	anteiso-17:0	Control1	Control2	Control3	Butanol1	Butanol2	Butanol3	Isobutanol1	isobutanol2	Isobutanol3			M+5	0	0	0	0.000202299	0.000108994	9.74366e-05	0.225247	0.213777	0.234463
	M+0	1	1	1	0.654255	0.698866	0.705839	0.955037	0.820903	0.830284			M+6	0	0	0	5.12746e-05	1.14563e-05	0	0.158105	0.136729	0.158837
	M+1	0	0	0	0.296883	0.25025	0.245755	0.0392715	0.17507	0.164348			M+7	0	0	0	2.23112e-05	0	1.09839e-06	0.0707495	0.0551731	0.0684511
	M+2	0	0	0	0.0488619	0.0508842	0.0484063	0.00569152	0.00402661	0.00536869
	M+6	0	0	0	0	0	0	0	0	0			anteiso-17:0	Control1	Control2	Control3	Butyrate1	Butyrate2	Butyrate3	Ethanol1	Ethanol2	Ethanol3
	M+7	0	0	0	0	0	0	0	0	0			M+0	0.827236	0.82511	0.834554	0.776272	0.797953	0	0.0227055	0.033979	0.0279049
	M+8	0	0	0	0	0	0	0	0	0			M+1	0.157584	0.159641	0.150336	0.196808	0.181705	0.903173	0.0442353	0.0569175	0.047865
	M+9	0	0	0	0	0	0	0	0	0			M+2	0.0142756	0.0145076	0.0142957	0.0222402	0.0182315	0.0872345	0.119655	0.1393	0.125503
													M+3	0.000903558	0.000741679	0.000813985	0.00261912	0.00101895	0.00670819	0.235235	0.240452	0.23745
	iso-17:0	Control1	Control2	Control3	Butanol1	Butanol2	Butanol3	Isobutanol1	isobutanol2	Isobutanol3			M+4	0	0	0	0.00115819	0.000441508	0.00288465	0.268372	0.254552	0.263014
	M+0	1	1	1	0.653307	0.683474	0.678389	0.720453	0.623636	0.623543			M+5	0	0	0	0.000745168	0.000649871	0	0.194724	0.177576	0.188896
	M+1	0	0	0	0.295058	0.264998	0.270514	0.0186185	0.128994	0.124014			M+6	0	0	0	0.000157432	0	0	0.0916472	0.0765277	0.0865537
	M+2	0	0	0	0.0516351	0.0515274	0.0510971	0.00269833	0.0022822	0.00243068			M+7	0	0	0	0	0	0	0.0234273	0.020696	0.0228137
	M+6	0	0	0	0	0	0	0.00998381	0.00793808	0.00843296
	M+7	0	0	0	0	0	0	0.205073	0.193491	0.198423			iso-17:0	Control1	Control2	Control3	Butyrate1	Butyrate2	Butyrate3	Ethanol1	Ethanol2	Ethanol3
	M+8	0	0	0	0	0	0	0.0431732	0.0436595	0.0431569			M+0	0.830539	0.828588	0.83097	0.820739	0.820228	0.824246	0.0327088	0.0413024	0.0372382
	M+9	0	0	0	0	0	0	0	0	0			M+1	0.155002	0.156055	0.154161	0.160837	0.162109	0.160521	0.0498456	0.0599302	0.0533092
													M+2	0.0138421	0.0146087	0.0140456	0.0163197	0.016678	0.0147765	0.133158	0.150276	0.138167
	n-17:0	Control1	Control2	Control3	Butanol1	Butanol2	Butanol3	Isobutanol1	isobutanol2	Isobutanol3			M+3	0.000616756	0.000748686	0.000823299	0.00140299	0.000865048	0.000335998	0.255383	0.259808	0.255637
	M+0	1	1	1	0.541528	0.572369	0.544057	0.820092	0.781309	0.773219			M+4	0	0	0	0.000441183	7.74895e-05	0	0.289391	0.268736	0.282553
	M+1	0	0	0	0.240864	0.240598	0.246403	0.164018	0.213541	0.222189			M+5	0	0	0	0.000228098	4.19758e-05	0	0.212815	0.198206	0.208705
	M+2	0	0	0	0.0523256	0.0531848	0.0502661	0.0158893	0.00515011	0.00459191			M+6	0	0	0	3.16971e-05	0	0.000120111	0.0266981	0.0217416	0.0243905
	M+6	0	0	0	0.0174419	0.0139293	0.0167554	0	0	0			M+7	0	0	0	0	0	0	0	0	0
	M+7	0	0	0	0.0913621	0.0772445	0.0906761	0	0	0
	M+8	0	0	0	0.0456811	0.0354565	0.0423812	0	0	0			n-17:0	Control1	Control2	Control3	Butyrate1	Butyrate2	Butyrate3	Ethanol1	Ethanol2	Ethanol3
	M+9	0	0	0	0.0107973	0.00721793	0.00946186	0	0	0			M+0	0.829631	0.832075	0.834214	0.783346	0.777653	0.782167	0.0847791	0.110329	0.073567
													M+1	0.15583	0.154163	0.151037	0.186023	0.190265	0.187523	0.0678551	0.0731635	0.0780898
	iso-18:0	Control1	Control2	Control3	Butanol1	Butanol2	Butanol3	Isobutanol1	isobutanol2	Isobutanol3			M+2	0.0136954	0.013203	0.0138281	0.0212929	0.0247756	0.0198786	0.136968	0.12543	0.153018
	M+0	1	1	1	0.703016	0.691599	0.698285	0.282113	0.268042	0.265951			M+3	0.00078306	0.000559119	0.000910462	0.0030664	0.00254447	0.00393091	0.205046	0.202308	0.222459
	M+1	0	0	0	0.261592	0.271771	0.263794	0.0774648	0.0850367	0.0759549			M+4	0	0	0	0.00274102	0.0029153	0.00364436	0.222799	0.215997	0.217884
	M+2	0	0	0	0.0353919	0.03663	0.0379204	0.00028169	0.00176491	0.00072338			M+5	0	0	0	0.00213988	0.000939421	0.00186058	0.163623	0.160626	0.152231
	M+6	0	0	0	0	0	0	0.0133803	0.0129962	0.0135634			M+6	6.08001e-05	0	1.04307e-05	0.00139001	0.000906353	0.000653462	0.0871838	0.0849418	0.0769315
	M+7	0	0	0	0	0	0	0.359155	0.336938	0.343605			M+7	0	0	0	0	0	0.000342164	0.0317461	0.0272046	0.0258197
	M+8	0	0	0	0	0	0	0.133803	0.147611	0.150101
	M+9	0	0	0	0	0	0	0.133803	0.147611	0.150101			iso-18:0	Control1	Control2	Control3	Butyrate1	Butyrate2	Butyrate3	Ethanol1	Ethanol2	Ethanol3
													M+0	0.816296	0.811051	0.815742	0.787341	0.789351	0.79851	0.0938822	0.0838208	0.088425
	n-18:0	Control1	Control2	Control3	Butanol1	Butanol2	Butanol3	Isobutanol1	isobutanol2	Isobutanol3			M+1	0.166814	0.171944	0.167758	0.189754	0.187221	0.180212	0.052783	0.0654335	0.0549971
	M+0	1	1	1	0.0196873	0.139535	0	0	0.6665	0.65			M+2	0.0162606	0.0166142	0.0161551	0.0213241	0.021786	0.0200884	0.109347	0.136948	0.120072
	M+1	0	0	0	0.14476	0.161002	0.146497	0	0.3308	0.33			M+3	0.000629479	0.000390666	0.000343925	0.0015132	0.00164194	0.00119005	0.2147	0.246153	0.221964
	M+2	0	0	0	0.00636943	0.00417412	0.00636943	0	0.0027	0.02			M+4	0	0	0	6.75581e-05	0	0	0.321854	0.307888	0.324499
	M+6	0	0	0	0.0474812	0.039356	0.0509554	0	0	0			M+5	0	0	0	0	0	0	0	0	0
	M+7	0	0	0	0.318471	0.274299	0.33758	0	0	0			M+6	0	0	0	0	0	0	0.187588	0.146638	0.173757
	M+8	0	0	0	0.231616	0.190817	0.229299	0	0	0			M+7	0	0	0	0	0	0	0.0198454	0.0131192	0.0162863
	M+9	0	0	0	0.231616	0.190817	0.229299	0	0	0
													n-18:0	Control1	Control2	Control3	Butyrate1	Butyrate2	Butyrate3	Ethanol1	Ethanol2	Ethanol3
													M+0	0.815305	0.810504	0.82118	0.386317	0.325772	0.274233	0.490588	0.400652	0.198909
													M+1	0.168181	0.17085	0.162602	0.509623	0.559706	0.606667	0.118859	0.101068	0.0698869
													M+2	0.0162245	0.0173067	0.0162186	0.0951068	0.10409	0.108635	0.0310105	0.043482	0.0460106
													M+3	0.000289296	0.00133919	0	0.00797184	0.0095972	0.00963273	0.0497165	0.0761615	0.100563
													M+4	0	0	0	0.000819612	0.000764498	0.000761081	0.0819544	0.116742	0.163519
													M+5	0	0	0	0.000117779	7.05912e-05	7.08532e-05	0.109277	0.135981	0.207689
													M+6	0	0	0	4.35608e-05	0	0	0.0948504	0.105253	0.172829
													M+7	0	0	0	0	0	0	0.0237443	0.0206609	0.0405943

## Sheet: Table S3
A)	DG 16:0_16:0 (Iso_Iso)	Control1	Control2	Control3	Butanol1	Butanol2	Butanol3	Isobutanol1	Isobutanol2	Isobutanol3		B)	DG 16:0_16:0 (Iso_Iso)	Control1	Control2	Control3	Ethanol1	Ethanol2	Ethanol3	Butyrate1	Butyrate2	Butyrate3			Lipid labelling corrected for natural abundance	DG 16:0_16:0 (Iso_Iso)	Control1	Control2	Control3	Ethanol1	Ethanol2	Ethanol3	Butyrate1	Butyrate2	Butyrate3
	M+0	1	1	1	0.385542	0.367893	0.36036	0.118245	0.122474	0.1059			M+0	0.676329	0.669975	0.669856	0.00305064	0.00313609	0.00350024	0.620438	0.588235	0.606452				0	1	1	1	0.00453189	0.00467047	0.00520872	0.914164	0.865336	0.892912
	M+1	0	0	0	0.441767	0.401338	0.42042	0.0910488	0.0918555	0.0706001			M+1	0.2657	0.272953	0.267943	0.00353874	0.0102822	0.00456811	0.30292	0.323529	0.303226				1	0	0	0	0.00344202	0.0133367	0.0047037	0.0858362	0.134664	0.0967033
	M+2	0	0	0	0.172691	0.230769	0.219219	0	0	0			M+2	0.057971	0.057072	0.062201	0.00866382	0.0149093	0.00889891	0.0766423	0.0882353	0.0903226				2	0	0	0	0.01092	0.016309	0.0107514	0	0	0.0103849
	M+6	0	0	0	0	0	0	0.0102873	0.0104103	0.0110943			M+3	0	0	0	0.0170836	0.0313609	0.0201709	0	0	0				3	0	0	0	0.0202372	0.0381235	0.0246807	0	0	0
	M+7	0	0	0	0	0	0	0.283789	0.269443	0.292486			M+4	0	0	0	0.0414887	0.0719757	0.05458	0	0	0				4	0	0	0	0.0509621	0.0877082	0.0681388	0	0	0
	M+8	0	0	0	0	0	0	0.189192	0.183711	0.191629			M+5	0	0	0	0.0866382	0.128528	0.106787	0	0	0				5	0	0	0	0.102793	0.148174	0.125167	0	0	0
	M+13	0	0	0	0	0	0	0.013007	0.0159216	0.0156329			M+6	0	0	0	0.134228	0.174798	0.16018	0	0	0				6	0	0	0	0.148861	0.188098	0.176689	0	0	0
	M+14	0	0	0	0	0	0	0.177368	0.183711	0.191629			M+7	0	0	0	0.183038	0.18508	0.189843	0	0	0				7	0	0	0	0.196845	0.18429	0.196046	0	0	0
	M+15	0	0	0	0	0	0	0.117063	0.122474	0.121029			M+8	0	0	0	0.183038	0.154234	0.172046	0	0	0				8	0	0	0	0.177799	0.140154	0.161553	0	0	0
													M+9	0	0	0	0.158633	0.118246	0.13645	0	0	0				9	0	0	0	0.147457	0.105124	0.122561	0	0	0
	DG 16:0_16:0 (Iso_N)	Control1	Control2	Control3	Butanol1	Butanol2	Butanol3	Isobutanol1	Isobutanol2	Isobutanol3			M+10	0	0	0	0.102502	0.0668346	0.0830565	0	0	0				10	0	0	0	0.082388	0.0494831	0.0647631	0	0	0
	M+0	1	1	1	0.0900164	0.0913938	0.106171	0.268234	0.221554	0.215664			M+11	0	0	0	0.052471	0.0282762	0.0427148	0	0	0				11	0	0	0	0.0372727	0.0170311	0.0307711	0	0	0
	M+1	0	0	0	0.0981997	0.0913938	0.106171	0.123568	0.147175	0.14756			M+12	0	0	0	0.0256254	0.0123387	0.0172046	0	0	0				12	0	0	0	0.0164913	0.00749877	0.00896566	0	0	0
	M+2	0	0	0	0.0589198	0.0540746	0.057067	0	0	0
	M+6	0	0	0	0.0490998	0.0548363	0.0537492	0.0114527	0.0140845	0.0124858			DG 16:0_16:0 (Iso_N)	Control1	Control2	Control3	Ethanol1	Ethanol2	Ethanol3	Butyrate1	Butyrate2	Butyrate3				DG 16:0_16:0 (Iso_N)	Control1	Control2	Control3	Ethanol1	Ethanol2	Ethanol3	Butyrate1	Butyrate2	Butyrate3
	M+7	0	0	0	0.335516	0.342727	0.325149	0.331525	0.363982	0.363224			M+0	0.67539	0.683132	0.673798	0.00871348	0.00385868	0.00414105	0.113269	0.0937766	0.105985				0	1	1	0.999983	0.0129072	0.00573608	0.00614341	0.168492	0.139169	0.157886
	M+8	0	0	0	0.368249	0.365575	0.351692	0.26522	0.253205	0.261067			M+1	0.261714	0.252233	0.261097	0.00448488	0.0090203	0.00307441	0.582524	0.587288	0.610973				1	0	0	0	0.00156334	0.0110395	0.0021281	0.792139	0.80897	0.837488
	M+13	0	0	0	0	0	0	0	0	0			M+2	0.0548755	0.0578035	0.0581151	0.00474116	0.00701579	0.00458025	0.242718	0.255754	0.224439				2	0	0	1.73984e-05	0.00520779	0.00556311	0.00533521	0.0393692	0.0518609	0
	M+14	0	0	0	0	0	0	0	0	0			M+3	0.00802026	0.00683132	0.00699065	0.00948232	0.0200451	0.0125486	0.0533981	0.0539926	0.0511222				3	0	0	0	0.0114003	0.0258623	0.015821	0	0	0.00462558
	M+15	0	0	0	0	0	0	0	0	0			M+4	0	0	0	0.0269093	0.0450013	0.0326264	0.00809061	0.00918822	0.0074813				4	0	0	0	0.0336916	0.0543111	0.0402946	0	0	0
													M+5	0	0	0	0.090979	0.125282	0.112938	0	0	0				5	0	0	0	0.115197	0.155801	0.143664	0	0	0
	DG 16:0_16:0 (N_N)	Control1	Control2	Control3	Butanol1	Butanol2	Butanol3	Isobutanol1	Isobutanol2	Isobutanol3			M+6	0	0	0	0.0922604	0.130293	0.106663	0	0	0				6	0	0	0	0.087166	0.125486	0.0973733	0	0	0
	M+0	1	1	1	0.0408296	0.0530643	0.0404432	0.831169	0.620155	0.645161			M+7	0	0	0	0.192209	0.180406	0.200778	0	0	0				7	0	0	0	0.228084	0.197506	0.235069	0	0	0
	M+1	0	0	0	0.0285159	0.0343797	0.0238227	0.168831	0.379845	0.354839			M+8	0	0	0	0.153767	0.165372	0.156858	0	0	0				8	0	0	0	0.131178	0.1546	0.132628	0	0	0
	M+2	0	0	0	0	0	0	0	0	0			M+9	0	0	0	0.153767	0.140316	0.150584	0	0	0				9	0	0	0	0.153113	0.130003	0.148184	0	0	0
	M+6	0	0	0	0.0168503	0.0179372	0.0216066	0	0	0			M+10	0	0	0	0.128139	0.0952142	0.112938	0	0	0				10	0	0	0	0.116789	0.0791141	0.0980897	0	0	0
	M+7	0	0	0	0.110175	0.127055	0.132964	0	0	0			M+11	0	0	0	0.0922604	0.055124	0.0690174	0	0	0				11	0	0	0	0.0799005	0.0427784	0.0548841	0	0	0
	M+8	0	0	0	0.136099	0.142003	0.149584	0	0	0			M+12	0	0	0	0.042286	0.0230519	0.0332539	0	0	0				12	0	0	0	0.0238036	0.0121995	0.0203855	0	0	0
	M+13	0	0	0	0.0842515	0.0724963	0.0775623	0	0	0
	M+14	0	0	0	0.29164	0.284006	0.277008	0	0	0			DG 16:0_16:0 (N_N)	Control1	Control2	Control3	Ethanol1	Ethanol2	Ethanol3	Butyrate1	Butyrate2	Butyrate3				DG 16:0_16:0 (N_N)	Control1	Control2	Control3	Ethanol1	Ethanol2	Ethanol3	Butyrate1	Butyrate2	Butyrate3
	M+15	0	0	0	0.29164	0.269058	0.277008	0	0	0			M+0	0.703883	0.675676	0.664062	0.128499	0.123328	0.1025	0.0352808	0.0308707	0.0439907				0	1	1	1	0.187998	0.182642	0.147799	0.0522722	0.045165	0.0653878
													M+1	0.242718	0.27027	0.28125	0.0550711	0.0503735	0.035	0.185373	0.168386	0.174303				1	0	0	0	0.00539997	0.00292286	0	0.252283	0.228797	0.231173
	DG 16:0_17:0 (Iso_Iso)	Control1	Control2	Control3	Butanol1	Butanol2	Butanol3	Isobutanol1	Isobutanol2	Isobutanol3			M+2	0.0533981	0.0540541	0.0546875	0.0100964	0.0140698	0.0085	0.550141	0.575317	0.547809				2	0	0	0	0	0.00406737	0	0.695445	0.726038	0.703439
	M+0	1	1	1	0.421053	0.485714	0.45	0.28	0.255102	0.235772			M+3	0	0	0	0.0133089	0.0149383	0.0095	0.185373	0.181015	0.190903				3	0	0	0	0.0159828	0.0173457	0.0115946	0	0	0
	M+1	0	0	0	0.578947	0.514286	0.55	0.18	0.183673	0.162602			M+4	0	0	0	0.0133089	0.0243182	0.022	0.0394666	0.03929	0.0381806				4	0	0	0	0.0125789	0.0276925	0.0265619	0	0	0
	M+2	0	0	0	0	0	0	0	0	0			M+5	0	0	0	0.0270766	0.0521105	0.0375	0.00436525	0.00512173	0.00481408				5	0	0	0	0.0319711	0.0622488	0.0421198	0	0	0
	M+6	0	0	0	0	0	0	0	0	0			M+6	0	0	0	0.0550711	0.0885878	0.0725	0	0	0				6	0	0	0	0.0637268	0.100096	0.0837158	0	0	0
	M+7	0	0	0	0	0	0	0.3	0.326531	0.357724			M+7	0	0	0	0.087196	0.118117	0.1025	0	0	0				7	0	0	0	0.0953436	0.125523	0.109401	0	0	0
	M+8	0	0	0	0	0	0	0.24	0.234694	0.243902			M+8	0	0	0	0.133089	0.147646	0.1375	0	0	0				8	0	0	0	0.14441	0.154629	0.145359	0	0	0
	M+13	0	0	0	0	0	0	0	0	0			M+9	0	0	0	0.137678	0.138961	0.1525	0	0	0				9	0	0	0	0.132898	0.131909	0.152118	0	0	0
	M+14	0	0	0	0	0	0	0	0	0			M+10	0	0	0	0.137678	0.109432	0.145	0	0	0				10	0	0	0	0.133242	0.0975742	0.137851	0	0	0
	M+15	0	0	0	0	0	0	0	0	0			M+11	0	0	0	0.105553	0.0764287	0.1025	0	0	0				11	0	0	0	0.092394	0.0654525	0.0864828	0	0	0
													M+12	0	0	0	0.0963745	0.0416884	0.0725	0	0	0				12	0	0	0	0.0840546	0.0278972	0.0569979	0	0	0
	DG 16:0_17:0 (Iso_N)	Control1	Control2	Control3	Butanol1	Butanol2	Butanol3	Isobutanol1	Isobutanol2	Isobutanol3
	M+0	1	1	1	0.137097	0.169922	0.14094	0.451977	0.4	0.363636			DG 16:0_17:0 (Iso_Iso)	Control1	Control2	Control3	Ethanol1	Ethanol2	Ethanol3	Butyrate1	Butyrate2	Butyrate3				MGDG 16:0_16:0 (Iso_Iso)	Control1	Control2	Control3	Ethanol1	Ethanol2	Ethanol3	Butyrate1	Butyrate2	Butyrate3
	M+1	0	0	0	0.153226	0.146484	0.147651	0.20904	0.246154	0.272727			M+0	0.666667	0.679934	0.676157	0.00410464	0.0116137	0.00224103	0.618337	0.507614	0.608696				0	1	1	1	0.0200642	0.018322	0.0185379	0.925798	0.929878	0.936008
	M+2	0	0	0	0	0	0	0	0	0			M+1	0.276423	0.26534	0.266904	0.00373706	0.00611247	0.00468274	0.341151	0.456853	0.334783				1	0	0	0	0.00262078	0.00499311	0.00295123	0.0627751	0.0621747	0.0628075
	M+6	0	0	0	0	0	0	0	0	0			M+2	0.0569106	0.0547264	0.0569395	0.00398211	0.0103912	0.00635515	0.0405117	0.035533	0.0565217				2	0	0	0	0.00618887	0.013164	0.00667212	0.00866928	0.00436253	0
	M+7	0	0	0	0.314516	0.322266	0.355705	0.189266	0.2	0.227273			M+3	0	0	0	0	0	0	0	0	0				3	0	0	0	0.0211222	0.0380416	0.0283888	0.0027	0.00358451	0.000557986
	M+8	0	0	0	0.395161	0.361328	0.355705	0.149718	0.153846	0.136364			M+4	0	0	0	0.0428843	0.0764059	0.0602067	0	0	0				4	0	0	0	0.0537972	0.078661	0.0574896	5.79194e-05	0	0.00062605
	M+13	0	0	0	0	0	0	0	0	0			M+5	0	0	0	0.0918949	0.134474	0.113724	0	0	0				5	0	0	0	0.100857	0.134798	0.112164	0	0	0
	M+14	0	0	0	0	0	0	0	0	0			M+6	0	0	0	0.128653	0.174205	0.153862	0	0	0				6	0	0	0	0.157267	0.167544	0.171453	0	0	0
	M+15	0	0	0	0	0	0	0	0	0			M+7	0	0	0	0.202169	0.189487	0.18062	0	0	0				7	0	0	0	0.181572	0.192589	0.191034	0	0	0
													M+8	0	0	0	0.202169	0.174205	0.18062	0	0	0				8	0	0	0	0.189733	0.161967	0.175082	0	0	0
	DG 16:0_17:0 (N_N)	Control1	Control2	Control3	Butanol1	Butanol2	Butanol3	Isobutanol1	Isobutanol2	Isobutanol3			M+9	0	0	0	0.147032	0.125306	0.150517	0	0	0				9	0	0	0	0.144566	0.110128	0.127408	0	0	0
	M+0	1	1	1	0.153846	0.191489	0.18239	1	1	1			M+10	0	0	0	0.1164	0.0580685	0.100345	0	0	0				10	0	0	0	0.08657	0.0630618	0.0795913	0	0	0
	M+1	0	0	0	0	0	0	0	0	0			M+11	0	0	0	0.0569748	0.0397311	0.0468274	0	0	0				11	0	0	0	0.0356424	0.0167302	0.0292276	0	0	0
	M+2	0	0	0	0	0	0	0	0	0			M+12	0	0	0	0	0	0	0	0	0				12	0	0	0	0	0	0	0	0	0
	M+6	0	0	0	0	0	0	0	0	0
	M+7	0	0	0	0.423077	0.356383	0.408805	0	0	0			DG 16:0_17:0 (Iso_N)	Control1	Control2	Control3	Ethanol1	Ethanol2	Ethanol3	Butyrate1	Butyrate2	Butyrate3				MGDG 16:0_16:0 (Iso_N)	Control1	Control2	Control3	Ethanol1	Ethanol2	Ethanol3	Butyrate1	Butyrate2	Butyrate3
	M+8	0	0	0	0.423077	0.452128	0.408805	0	0	0			M+0	0.537897	0.517711	0.546747	0.0132729	0.0361446	0.0141343	0.318182	0.280702	0.413437				0	0.995037	0.99529	0.99896	0.0159926	0.0163336	0.0170941	0.159964	0.153779	0.164486
	M+13	0	0	0	0	0	0	0	0	0			M+1	0.415648	0.435967	0.41006	0.00674704	0.00926784	0.00824499	0.242424	0.315789	0.198966				1	0.00496268	0.00470984	0	0.00175089	0.00143527	8.10467e-05	0.797295	0.792565	0.776985
	M+14	0	0	0	0	0	0	0	0	0			M+2	0.0464548	0.0463215	0.043193	0	0	0	0.439394	0.403509	0.387597				2	0	0	0.00103953	0.00386884	0.0081986	0.00441812	0.0412211	0.0536259	0.0585297
	M+15	0	0	0	0	0	0	0	0	0			M+3	0	0	0	0	0	0	0	0	0				3	0	0	0	0.0118687	0.0210286	0.0148632	0.00151974	0	0
													M+4	0	0	0	0.0331822	0.0463392	0.0471143	0	0	0				4	0	0	0	0.0295044	0.0494528	0.0297745	0	0	0
	DG 16:0_18:0 (Iso_Iso)	Control1	Control2	Control3	Butanol1	Butanol2	Butanol3	Isobutanol1	Isobutanol2	Isobutanol3			M+5	0	0	0	0.076319	0.0834106	0.0824499	0	0	0				5	0	0	0	0.0673492	0.0944164	0.0793214	0	0	0
	M+0	1	1	1	0.481865	0.460784	0.461538	0.114734	0.108254	0.110727			M+6	0	0	0	0.103971	0.152919	0.123675	0	0	0				6	0	0	0	0.11792	0.143125	0.128278	0	2.97634e-05	0
	M+1	0	0	0	0.518135	0.539216	0.538462	0.0784014	0.0811908	0.0726644			M+7	0	0	0	0.15485	0.171455	0.176678	0	0	0				7	0	0	0	0.160312	0.191551	0.183429	0	0	0
	M+2	0	0	0	0	0	0	0	0	0			M+8	0	0	0	0.176972	0.180723	0.176678	0	0	0				8	0	0	0	0.196602	0.183672	0.156741	0	0	0
	M+6	0	0	0	0	0	0	0.00946553	0.0112765	0.0107266			M+9	0	0	0	0.176972	0.162187	0.1649	0	0	0				9	0	0	0	0.183864	0.162172	0.192865	0	0	0
	M+7	0	0	0	0	0	0	0.286834	0.257104	0.269896			M+10	0	0	0	0.15485	0.0973123	0.123675	0	0	0				10	0	0	0	0.149043	0.0683553	0.129986	0	0	0
	M+8	0	0	0	0	0	0	0.200784	0.207488	0.186851			M+11	0	0	0	0.102865	0.060241	0.0824499	0	0	0				11	0	0	0	0.0619232	0.0602588	0.0631498	0	0	0
	M+13	0	0	0	0	0	0	0.0133856	0.0144339	0.0155709			M+12	0	0	0	0	0	0	0	0	0				12	0	0	0	0	0	0	0	0	0
	M+14	0	0	0	0	0	0	0.172101	0.189445	0.198616
	M+15	0	0	0	0	0	0	0.124295	0.130807	0.134948			DG 16:0_17:0 (N_N)	Control1	Control2	Control3	Ethanol1	Ethanol2	Ethanol3	Butyrate1	Butyrate2	Butyrate3				MGDG 16:0_16:0 (N_N)	Control1	Control2	Control3	Ethanol1	Ethanol2	Ethanol3	Butyrate1	Butyrate2	Butyrate3
													M+0	0.88	0.87963	0.888099	0.199667	0.493421	0.301318	0.352349	0.33543	0.406091				0	1	1	1	0.0588914	0.0588914	0.0318107	0.0298456	0.0271129	0.0327978
	DG 16:0_18:0 (Iso_N)	Control1	Control2	Control3	Butanol1	Butanol2	Butanol3	Isobutanol1	Isobutanol2	Isobutanol3			M+1	0.044	0.0416667	0.0417407	0	0	0	0.161074	0.18239	0.213198				1	0	0	0	0.00241802	0.00241802	0.000456335	0.208407	0.19681	0.215691
	M+0	1	1	1	0.0941915	0.107717	0.0983412	0.252281	0.241056	0.254403			M+2	0.076	0.0787037	0.0701599	0	0	0	0.486577	0.48218	0.380711				2	0	0	0	0	0	0	0.753646	0.774515	0.749919
	M+1	0	0	0	0.156986	0.176849	0.165877	0.220075	0.228368	0.205479			M+3	0	0	0	0	0	0	0	0	0				3	0	0	0	0.00110994	0.00110994	0.00338659	0.00810115	0.00156244	0.0015921
	M+2	0	0	0	0.0941915	0.096463	0.0888626	0	0	0			M+4	0	0	0	0	0	0	0	0	0				4	0	0	0	0	0	0	0	0	0
	M+6	0	0	0	0.0423862	0.0401929	0.042654	0.0123457	0.0104035	0.0117417			M+5	0	0	0	0	0	0	0	0	0				5	0	0	0	0.247174	0.247174	0.318893	0	0	0
	M+7	0	0	0	0.282575	0.273312	0.296209	0.295223	0.291804	0.303327			M+6	0	0	0	0	0	0	0	0	0				6	0	0	0	0.316683	0.316683	0.341147	0	0	0
	M+8	0	0	0	0.32967	0.305466	0.308057	0.220075	0.228368	0.225049			M+7	0	0	0	0	0	0	0	0	0				7	0	0	0	0	0	0	0	0	0
	M+13	0	0	0	0	0	0	0	0	0			M+8	0	0	0	0.485524	0.213436	0.334463	0	0	0				8	0	0	0	0.0956868	0.0956868	0.0897957	0	0	0
	M+14	0	0	0	0	0	0	0	0	0			M+9	0	0	0	0.193511	0.143978	0.209667	0	0	0				9	0	0	0	0.110867	0.110867	0.0982101	0	0	0
	M+15	0	0	0	0	0	0	0	0	0			M+10	0	0	0	0.121298	0.149165	0.154551	0	0	0				10	0	0	0	0.113795	0.113795	0.079145	0	0	0
													M+11	0	0	0	0	0	0	0	0	0				11	0	0	0	0.0533749	0.0533749	0.0371554	0	0	0
	DG 16:0_18:0 (N_N)	Control1	Control2	Control3	Butanol1	Butanol2	Butanol3	Isobutanol1	Isobutanol2	Isobutanol3			M+12	0	0	0	0	0	0	0	0	0				12	0	0	0	0	0	0	0	0	0
	M+0	1	1	1	0.141687	0.156079	0.126761	0.671642	0.626506	0.616071
	M+1	0	0	0	0.0420633	0.0301205	0.0440141	0.328358	0.373494	0.383929			DG 16:0_18:0 (Iso_Iso)	Control1	Control2	Control3	Ethanol1	Ethanol2	Ethanol3	Butyrate1	Butyrate2	Butyrate3				MGDG 34:0 (Iso_Iso)	Control1	Control2	Control3	Ethanol1	Ethanol2	Ethanol3	Butyrate1	Butyrate2	Butyrate3
	M+2	0	0	0	0	0	0	0	0	0			M+0	0.655022	0.659898	0.656566	0.00605502	0.00368691	0.00401243	0.571429	0.562731	0.550459				0	1	1	1	0.0563953	0.032923	0.0512995	0.597734	0.694095	0.732551
	M+6	0	0	0	0.0192606	0.0197152	0.0193662	0	0	0			M+1	0.283843	0.279188	0.282828	0.0128998	0.00805187	0.00841315	0.341615	0.345018	0.357798				1	0	0	0	0.00931216	0.00805913	0	0.0187537	0	0
	M+7	0	0	0	0.115121	0.131435	0.121479	0	0	0			M+2	0.0611354	0.0609137	0.0606061	0.00566013	0.0110183	0.00582449	0.0869565	0.0922509	0.0917431				2	0	0	0	0	0	0	0.0963438	0.110592	0.0610977
	M+8	0	0	0	0.141687	0.150602	0.146127	0	0	0			M+3	0	0	0	0	0	0	0	0	0				3	0	0	0	0	0	0	0.287168	0.195313	0.206351
	M+13	0	0	0	0.0752712	0.060241	0.0669014	0	0	0			M+4	0	0	0	0.0329077	0.0635674	0.0414186	0	0	0				4	0	0	0	0.0364134	0.0761367	0.0552059	0	0	0
	M+14	0	0	0	0.221386	0.219058	0.228873	0	0	0			M+5	0	0	0	0.0697644	0.110183	0.0776598	0	0	0				5	0	0	0	0.0665852	0.149725	0.0755791	0	0	0
	M+15	0	0	0	0.243524	0.232749	0.246479	0	0	0			M+6	0	0	0	0.122417	0.1568	0.135905	0	0	0				6	0	0	0	0.103144	0.119093	0.122601	0	0	0
													M+7	0	0	0	0.157957	0.182227	0.174735	0	0	0				7	0	0	0	0.196224	0.165937	0.169426	0	0	0
	DG 17:0_18:0	Control1	Control2	Control3	Butanol1	Butanol2	Butanol3	Isobutanol1	Isobutanol2	Isobutanol3			M+8	0	0	0	0.184283	0.173751	0.187678	0	0	0				8	0	0	0	0.182932	0.156937	0.160529	0	0	0
	M+0	1	1	1	1	1	1	0.316038	0.25	0.245614			M+9	0	0	0	0.17112	0.13561	0.15532	0	0	0				9	0	0	0	0.149684	0.114599	0.233571	0	0	0
	M+1	0	0	0	0	0	0	0	0	0			M+10	0	0	0	0.123733	0.0889944	0.11649	0	0	0				10	0	0	0	0.102823	0.140839	0.120705	0	0	0
	M+2	0	0	0	0	0	0	0	0	0			M+11	0	0	0	0.0750296	0.0466161	0.0647165	0	0	0				11	0	0	0	0.0964859	0.035751	0.0110829	0	0	0
	M+6	0	0	0	0	0	0	0	0	0			M+12	0	0	0	0.038173	0.019494	0.0278281	0	0	0				12	0	0	0	0	0	0	0	0	0
	M+7	0	0	0	0	0	0	0.386792	0.4375	0.45614
	M+8	0	0	0	0	0	0	0.29717	0.3125	0.298246			DG 16:0_18:0 (Iso_N)	Control1	Control2	Control3	Ethanol1	Ethanol2	Ethanol3	Butyrate1	Butyrate2	Butyrate3				MGDG 34:0 (Iso_N)	Control1	Control2	Control3	Ethanol1	Ethanol2	Ethanol3	Butyrate1	Butyrate2	Butyrate3
	M+13	0	0	0	0	0	0	0	0	0			M+0	0.658683	0.661376	0.663329	0.012276	0.0678593	0.00414938	0.127119	0.121791	0.126856				0	1	1	1	0.0360222	0.0431608	0.0300441	0.00452139	0.00265935	0
	M+14	0	0	0	0	0	0	0	0	0			M+1	0.281437	0.277778	0.275344	0.0211147	0.0259099	0.00661925	0.557538	0.559579	0.556931				1	0	0	0	0.0164876	0.0153217	0.0216105	0.977651	0.966759	0.919049
	M+15	0	0	0	0	0	0	0	0	0			M+2	0.0598802	0.0608466	0.0613267	0.00662902	0.00616903	0.00622407	0.245317	0.256748	0.250619				2	0	0	0	0	0.00322874	0	0	0	0.0809506
													M+3	0	0	0	0.012276	0.0154226	0.0138313	0.0602141	0.0526662	0.0556931				3	0	0	0	0	0.0150551	0.00216549	0.0178273	0.0305813	0
	DG 18:0_18:0 (Iso_Iso)	Control1	Control2	Control3	Butanol1	Butanol2	Butanol3	Isobutanol1	Isobutanol2	Isobutanol3			M+4	0	0	0	0.0294623	0.0370142	0.0306264	0.00981267	0.00921659	0.00990099				4	0	0	0	0.0237121	0.0278694	0.0243771	0	0	0
	M+0	1	1	1	0.478261	0.458333	0.5	0.106383	0.10625	0.0990566			M+5	0	0	0	0.0417383	0.0678593	0.0573009	0	0	0				5	0	0	0	0.033962	0.0629379	0.0433339	0	0	0
	M+1	0	0	0	0.521739	0.541667	0.5	0.0780142	0.075	0.0754717			M+6	0	0	0	0.0785662	0.111043	0.093855	0	0	0				6	0	0	0	0.0928536	0.0936974	0.081204	0	0	0
	M+2	0	0	0	0	0	0	0	0	0			M+7	0	0	0	0.12767	0.141888	0.138313	0	0	0				7	0	0	0	0.115522	0.119376	0.183382	0	0	0
	M+6	0	0	0	0	0	0	0	0	0			M+8	0	0	0	0.166953	0.160395	0.167951	0	0	0				8	0	0	0	0.148382	0.226415	0.192031	0	0	0
	M+7	0	0	0	0	0	0	0.269504	0.265625	0.259434			M+9	0	0	0	0.159588	0.154226	0.17783	0	0	0				9	0	0	0	0.254285	0.181419	0.189932	0	0	0
	M+8	0	0	0	0	0	0	0.219858	0.2125	0.198113			M+10	0	0	0	0.166953	0.111043	0.148192	0	0	0				10	0	0	0	0.175083	0.137856	0.141288	0	0	0
	M+13	0	0	0	0	0	0	0	0	0			M+11	0	0	0	0.108028	0.0678593	0.0987947	0	0	0				11	0	0	0	0.10369	0.0736638	0.0906315	0	0	0
	M+14	0	0	0	0	0	0	0.198582	0.19375	0.214623			M+12	0	0	0	0.0687454	0.0333128	0.056313	0	0	0				12	0	0	0	0	0	0	0	0	0
	M+15	0	0	0	0	0	0	0.12766	0.146875	0.153302
													DG 16:0_18:0 (N_N)	Control1	Control2	Control3	Ethanol1	Ethanol2	Ethanol3	Butyrate1	Butyrate2	Butyrate3				MGDG 34:0 (N_N)	Control1	Control2	Control3	Ethanol1	Ethanol2	Ethanol3	Butyrate1	Butyrate2	Butyrate3
	DG 18:0_18:0 (Iso_N)	Control1	Control2	Control3	Butanol1	Butanol2	Butanol3	Isobutanol1	Isobutanol2	Isobutanol3			M+0	0.669856	0.677966	0.652921	0.28367	0.351141	0.235872	0.100425	0.105374	0.130814				0	1	1	1	0.0795742	0.0565607	0.0665821	0.0511372	0.0560423	0.0834187
	M+0	1	1	1	0.155993	0.202361	0.18	0.285132	0.227723	0.263889			M+1	0.272727	0.259887	0.283505	0.135668	0.142965	0.12285	0.20085	0.186431	0.228924				1	0	0	0	0.0327238	0.0288309	0.0305431	0.257925	0.250105	0.288947
	M+1	0	0	0	0.10509	0.123103	0.14	0.164969	0.188119	0.166667			M+2	0.0574163	0.0621469	0.0635739	0.0382338	0.0351141	0.0255528	0.486908	0.486342	0.436047				2	0	0	0	0	0	0	0.690938	0.691861	0.627634
	M+2	0	0	0	0	0	0	0	0	0			M+3	0	0	0	0.0120868	0.00902935	0.0127764	0.170418	0.178325	0.167151				3	0	0	0	0	0	0	0	0	0
	M+6	0	0	0	0	0	0	0	0	0			M+4	0	0	0	0.0160335	0.0127916	0.00589681	0.0365181	0.0405285	0.03125				4	0	0	0	0.00710699	0.0154132	0.00419765	0	0	0
	M+7	0	0	0	0.328407	0.337268	0.34	0.305499	0.346535	0.319444			M+5	0	0	0	0.0320671	0.0250815	0.0250614	0.00486908	0.00299911	0.00581395				5	0	0	0	0.0281392	0.0307533	0.0330976	0	0.00199194	0
	M+8	0	0	0	0.410509	0.337268	0.34	0.244399	0.237624	0.25			M+6	0	0	0	0.0320671	0.0401304	0.044226	0	0	0				6	0	0	0	0	0	0	0	0	0
	M+13	0	0	0	0	0	0	0	0	0			M+7	0	0	0	0.0567341	0.0652119	0.0737101	0	0	0				7	0	0	0	0.320673	0.307561	0.304751	0	0	0
	M+14	0	0	0	0	0	0	0	0	0			M+8	0	0	0	0.0715343	0.0777527	0.0933661	0	0	0				8	0	0	0	0.0345969	0.0692289	0.0618621	0	0	0
	M+15	0	0	0	0	0	0	0	0	0			M+9	0	0	0	0.077701	0.082769	0.103194	0	0	0				9	0	0	0	0.161773	0.188635	0.169988	0	0	0
													M+10	0	0	0	0.0851011	0.0752445	0.108108	1.21727e-05	0	0				10	0	0	0	0.141758	0.141339	0.140657	0	0	0
	DG 18:0_18:0 (N_N)	Control1	Control2	Control3	Butanol1	Butanol2	Butanol3	Isobutanol1	Isobutanol2	Isobutanol3			M+11	0	0	0	0.0851011	0.0526712	0.0855037	0	0	0				11	0	0	0	0.131746	0.11804	0.127259	0	0	0
	M+0	1	1	1	0.17955	0.253217	0.173373	0.741696	0.678571	0.619995			M+12	0	0	0	0.074001	0.0300978	0.0638821	0	0	0				12	0	0	0	0.0619085	0.0436386	0.0610624	0	0	0
	M+1	0	0	0	0	0	0	0.258304	0.321429	0.380005
	M+2	0	0	0	0	0	0	0	0	0			DG 17:0_18:0	Control1	Control2	Control3	Ethanol1	Ethanol2	Ethanol3	Butyrate1	Butyrate2	Butyrate3				PG P-32:0 (Iso_Iso)	Control1	Control2	Control3	Ethanol1	Ethanol2	Ethanol3	Butyrate1	Butyrate2	Butyrate3
	M+6	0	0	0	0	0	0	0	0	0			M+0	0.654545	0.647773	0.682353	0.0110669	0.00990994	0.014495	0.663551	0.762712	0.681159				0	1	1	1	0.00382172	0.00382476	0.00427391	0.797132	0.792351	0.822027
	M+7	0	0	0	0.124991	0.13775	0.139189	0	0	0			M+1	0.276364	0.295547	0.25098	0	0	0	0.336449	0.237288	0.318841				1	0	0	0	0.0015386	0.00509372	0.000989778	0.111505	0.111208	0.115572
	M+8	0	0	0	0.140576	0.12014	0.14023	0	0	0			M+2	0.0690909	0.0566802	0.0666667	0	0	0	0	0	0				2	0	0	0	0.00608365	0.0150917	0.00871496	0.0868531	0.096441	0.0608617
	M+13	0	0	0	0.0760815	0.06533	0.0704327	0	0	0			M+3	0	0	0	0	0	0	0	0	0				3	0	0	0	0.0210415	0.0418571	0.0247363	0.00451084	0	0.00153862
	M+14	0	0	0	0.239401	0.170346	0.216716	0	0	0			M+4	0	0	0	0.0239908	0.0546096	0.0466909	0	0	0				4	0	0	0	0.041406	0.0865654	0.0656143	0	0	0
	M+15	0	0	0	0.239401	0.253217	0.260059	0	0	0			M+5	0	0	0	0.07503	0.122417	0.0767381	0	0	0				5	0	0	0	0.101938	0.136267	0.111812	0	0	0
													M+6	0	0	0	0.120048	0.163222	0.127897	0	0	0				6	0	0	0	0.155906	0.179256	0.162005	0	0	0
	DGDG 32:0 (Iso_Iso)	Control1	Control2	Control3	Butanol1	Butanol2	Butanol3	Isobutanol1	Isobutanol2	Isobutanol3			M+7	0	0	0	0.151936	0.174881	0.179056	0	0	0				7	0	0	0	0.187307	0.17212	0.192783	0	0	0
	M+0	1	1	1	0.729927	0.641026	0.651163	0.312775	0.301624	0.276148			M+8	0	0	0	0.22509	0.18654	0.204635	0	0	0				8	0	0	0	0.184784	0.164839	0.179735	0	0	0
	M+1	0	0	0	0.270073	0.358974	0.348837	0.185022	0.160093	0.163963			M+9	0	0	0	0.155687	0.139905	0.168824	0	0	0				9	0	0	0	0.147587	0.10843	0.12555	0	0	0
	M+2	0	0	0	0	0	0	0	0	0			M+10	0	0	0	0.140681	0.0990994	0.110844	0	0	0				10	0	0	0	0.0909964	0.0564252	0.0782699	0	0	0
	M+6	0	0	0	0	0	0	0.127753	0.139211	0.099068			M+11	0	0	0	0.0964698	0.0494156	0.0708208	0	0	0				11	0	0	0	0.0441722	0.022555	0.0352793	0	0	0
	M+7	0	0	0	0	0	0	0.0748899	0.0788863	0.0931999			M+12	0	0	0	0	0	0	0	0	0				12	0	0	0	0.0134184	0.00767484	0.0102364	0	0	0
	M+8	0	0	0	0	0	0	0.0748899	0.0719258	0.0949258
	M+13	0	0	0	0	0	0	0	0	0			DG 18:0_18:0 (Iso_Iso)	Control1	Control2	Control3	Ethanol1	Ethanol2	Ethanol3	Butyrate1	Butyrate2	Butyrate3				PG P-32:0 (Iso_N)	Control1	Control2	Control3	Ethanol1	Ethanol2	Ethanol3	Butyrate1	Butyrate2	Butyrate3
	M+14	0	0	0	0	0	0	0.110132	0.132251	0.146703			M+0	0.677165	0.659341	0.688406	0	0.00355774	0.00192799	0.661597	0.673499	0.666667				0	1	1	1	0.00349783	0.00313556	0.003548	0.136883	0.128852	0.144455
	M+15	0	0	0	0	0	0	0.114537	0.116009	0.125992			M+1	0.251969	0.274725	0.23913	0	0	0	0.296578	0.263543	0.27957				1	0	0	0	3.55778e-05	0.0017897	0.00135501	0.79239	0.814007	0.790588
													M+2	0.0708661	0.0659341	0.0724638	0	0.00574713	0.00313859	0.0418251	0.0629575	0.0537634				2	0	0	0	0.00418795	0.00815202	0.00444671	0.0567923	0.0571405	0.0649572
	DGDG 32:0 (Iso_N)	Control1	Control2	Control3	Butanol1	Butanol2	Butanol3	Isobutanol1	Isobutanol2	Isobutanol3			M+3	0	0	0	0	0	0	0	0	0				3	0	0	0	0.00955641	0.0219178	0.0123986	0.00225263	0	0
	M+0	1	1	1	0.501139	0.482375	0.494418	0.54	0.545455	0.530726			M+4	0	0	0	0.017094	0.0492611	0.0309375	0	0	0				4	0	0	0	0.0290322	0.0480556	0.0349177	0	0	0
	M+1	0	0	0	0.273349	0.25974	0.287081	0.293333	0.276364	0.268156			M+5	0	0	0	0.0634921	0.0985222	0.089674	0	0	0				5	0	0	0	0.0618119	0.0932641	0.0712591	0.0116818	0	0
	M+2	0	0	0	0	0	0	0	0	0			M+6	0	0	0	0.13431	0.131363	0.143478	0	0	0				6	0	0	0	0.105925	0.143139	0.121944	0	0	0
	M+6	0	0	0	0	0	0	0	0	0			M+7	0	0	0	0.14652	0.164204	0.152446	0	0	0				7	0	0	0	0.158748	0.181369	0.165727	0	0	0
	M+7	0	0	0	0.0979499	0.107607	0.0877193	0.0866667	0.0909091	0.0977654			M+8	0	0	0	0.14652	0.172414	0.161413	0	0	0				8	0	0	0	0.189333	0.178647	0.189812	0	0	0
	M+8	0	0	0	0.127563	0.150278	0.130781	0.08	0.0872727	0.103352			M+9	0	0	0	0.18315	0.145047	0.161413	0	0	0				9	0	0	0	0.177478	0.149881	0.168494	0	0	0
	M+13	0	0	0	0	0	0	0	0	0			M+10	0	0	0	0.13431	0.117679	0.130027	0	0	0				10	0	0	0	0.139957	0.100186	0.123866	0	0	0
	M+14	0	0	0	0	0	0	0	0	0			M+11	0	0	0	0.0989011	0.0738916	0.0762229	0	0	0				11	0	0	0	0.0838394	0.0526405	0.0738745	0	0	0
	M+15	0	0	0	0	0	0	0	0	0			M+12	0	0	0	0.0757021	0.0383142	0.0493207	0	0	0				12	0	0	0	0.0365982	0.0178226	0.0283565	0	0	0
	DGDG 32:0 (N_N)	Control1	Control2	Control3	Butanol1	Butanol2	Butanol3	Isobutanol1	Isobutanol2	Isobutanol3			DG 18:0_18:0 (Iso_N)	Control1	Control2	Control3	Ethanol1	Ethanol2	Ethanol3	Butyrate1	Butyrate2	Butyrate3				PG P-32:0 (N_N)	Control1	Control2	Control3	Ethanol1	Ethanol2	Ethanol3	Butyrate1	Butyrate2	Butyrate3
	M+0	1	1	1	0.190476	0.192661	0.212766	0.7	0.653846	0.640777			M+0	0.617978	0.623188	0.643939	0.0895478	0.00800212	0.0400099	0.135447	0.435967	0.162791				0	1	1	1	0.0133699	0.00667358	0.01429	0.020882	0.0198148	0.0240635
	M+1	0	0	0	0.0977444	0.105505	0.106383	0.3	0.346154	0.359223			M+1	0.297753	0.275362	0.265152	0.139297	0.00330087	0.0247334	0.345821	0.209809	0.372093				1	0	0	0	0	0.00115109	0	0.21506	0.223361	0.227982
	M+2	0	0	0	0	0	0	0	0	0			M+2	0.0842697	0.101449	0.0909091	0	0.00700186	0.00378275	0.518732	0.354223	0.465116				2	0	0	0	0.000358925	0.0052865	0.00105887	0.744695	0.718273	0.718282
	M+6	0	0	0	0.0576441	0.059633	0.0560928	0	0	0			M+3	0	0	0	0	0	0	0	0	0				3	0	0	0	0.00849088	0.0119264	0.00895112	0.0193549	0.038551	0.0296718
	M+7	0	0	0	0.0551378	0.0619266	0.0599613	0	0	0			M+4	0	0	0	0.0116578	0.041446	0.0316151	0	0	0				4	0	0	0	0.0137046	0.0322094	0.0182597	0	0	0
	M+8	0	0	0	0.085213	0.0894495	0.0812379	0	0	0			M+5	0	0	0	0.0497488	0.0750199	0.0487393	0	0	0				5	0	0	0	0.0382029	0.0631035	0.0483326	0	0	0
	M+13	0	0	0	0	0	0	0	0	0			M+6	0	0	0	0.0878895	0.135036	0.0945688	0	0	0				6	0	0	0	0.0784733	0.112099	0.0875967	8.19737e-06	0	0
	M+14	0	0	0	0.213033	0.215596	0.193424	0	0	0			M+7	0	0	0	0.12603	0.180048	0.16004	0	0	0				7	0	0	0	0.13396	0.171579	0.147452	0	0	0
	M+15	0	0	0	0.300752	0.275229	0.290135	0	0	0			M+8	0	0	0	0.139297	0.180048	0.181863	0	0	0				8	0	0	0	0.185994	0.217507	0.208176	0	0	0
													M+9	0	0	0	0.152563	0.160042	0.189138	0	0	0				9	0	0	0	0.237704	0.219864	0.247867	0	0	0
	Dipalmitoyl PG 32:0 (Iso_Iso)	Control1	Control2	Control3	Butanol1	Butanol2	Butanol3	Isobutanol1	Isobutanol2	Isobutanol3			M+10	0	0	0	0.11608	0.130034	0.138216	0	0	0				10	0	0	0	0.105075	0.059083	0.089498	0	0	0
	M+0	1	1	1	0.340426	0.344828	0.339286	0.126025	0.119634	0.111199			M+11	0	0	0	0.0878895	0.0800212	0.0872943	0	0	0				11	0	0	0	0.119767	0.0795547	0.100378	0	0	0
	M+1	0	0	0	0.404255	0.413793	0.410714	0.0926207	0.0774103	0.0786338			M+12	0	0	0	0	0	0	0	0	0				12	0	0	0	0.0648993	0.0199625	0.0281398	0	0	0
	M+2	0	0	0	0.255319	0.241379	0.25	0	0	0
	M+6	0	0	0	0	0	0	0	0	0			DG 18:0_18:0 (N_N)	Control1	Control2	Control3	Ethanol1	Ethanol2	Ethanol3	Butyrate1	Butyrate2	Butyrate3				PG 32:0 (Iso_Iso)	Control1	Control2	Control3	Ethanol1	Ethanol2	Ethanol3	Butyrate1	Butyrate2	Butyrate3
	M+7	0	0	0	0	0	0	0.258123	0.267417	0.262113			M+0	0.287206	0.284698	0.347826	0.311475	0.877893	0.65388	0.111755	0.152427	0.179837				0	1	1	1	0.00350388	0.00413582	0.00367684	0.886783	0.871319	0.876563
	M+8	0	0	0	0	0	0	0.197388	0.211119	0.190627			M+1	0.691906	0.676157	0.608696	0.688525	0.0263368	0.296425	0.248344	0.210675	0.250209				1	0	0	0	0.0013428	0.00456221	0.00165635	0.0619471	0.0725039	0.0766225
	M+13	0	0	0	0	0	0	0.0145764	0.0147783	0.0158856			M+2	0.0208877	0.0391459	0.0434783	0	0.0957702	0.0496949	0.475993	0.462724	0.417014				2	0	0	0	0.00556945	0.01576	0.00911312	0.0512702	0.0561771	0.0467914
	M+14	0	0	0	0	0	0	0.182205	0.18297	0.19857			M+3	0	0	0	0	0	0	0.163907	0.174175	0.15294				3	0	0	0	0.0214207	0.0424772	0.0274225	0	0	0
	M+15	0	0	0	0	0	0	0.129062	0.126671	0.142971			M+4	0	0	0	0	0	0	0	0	0				4	0	0	0	0.0501004	0.0886016	0.0631752	0	0	2.26561e-05
													M+5	0	0	0	0	0	0	0	0	0				5	0	0	0	0.1047	0.14031	0.114304	0	0	0
	Dipalmitoyl PG 32:0 (Iso_N)	Control1	Control2	Control3	Butanol1	Butanol2	Butanol3	Isobutanol1	Isobutanol2	Isobutanol3			M+6	0	0	0	0	0	0	0	0	0				6	0	0	0	0.152233	0.190637	0.171491	0	0	0
	M+0	1	1	1	0.0786885	0.0763359	0.080171	0.268231	0.284024	0.262238			M+7	0	0	0	0	0	0	0	0	0				7	0	0	0	0.195363	0.184513	0.193628	0	0	0
	M+1	0	0	0	0.0918033	0.0939518	0.0962052	0.180218	0.208284	0.183566			M+8	0	0	0	0	0	0	0	0	0				8	0	0	0	0.183775	0.15228	0.176607	0	0	0
	M+2	0	0	0	0.0577049	0.0587199	0.0587921	0	0	0			M+9	0	0	0	0	0	0	0	0	0				9	0	0	0	0.149068	0.102361	0.132517	0	0	0
	M+6	0	0	0	0.0504918	0.0487375	0.0486371	0.0108969	0.00828402	0.00786713			M+10	0	0	0	0	0	0	0	0	0				10	0	0	0	0.0933673	0.0532229	0.078495	0	0	0
	M+7	0	0	0	0.327869	0.334703	0.331374	0.310142	0.284024	0.305944			M+11	0	0	0	0	0	0	0	0	0				11	0	0	0	0.0395564	0.0211391	0.0279132	0	0	0
	M+8	0	0	0	0.393443	0.387551	0.384821	0.230511	0.215385	0.240385			M+12	0	0	0	0	0	0	0	0	0				12	0	0	0	0	0	0	0	0	0
	M+13	0	0	0	0	0	0	0	0	0
	M+14	0	0	0	0	0	0	0	0	0			DGDG 32:0 (Iso_Iso)	Control1	Control2	Control3	Ethanol1	Ethanol2	Ethanol3	Butyrate1	Butyrate2	Butyrate3				PG 32:0 (Iso_N)	Control1	Control2	Control3	Ethanol1	Ethanol2	Ethanol3	Butyrate1	Butyrate2	Butyrate3
	M+15	0	0	0	0	0	0	0	0	0			M+0	0.574374	0.575322	0.575448	0.0830409	0.0601793	0.0742115	0.504573	0.519095	0.543706				0	1	1	1	0.00381165	0.00326059	0.00309838	0.153729	0.145244	0.153043
													M+1	0.309278	0.302801	0.306905	0.0432749	0.0332907	0.0380334	0.293283	0.292918	0.296947				1	0	0	0	0.00224272	0.003865	0.00216931	0.801118	0.812827	0.81257
	Dipalmitoyl PG 32:0 (N_N)	Control1	Control2	Control3	Butanol1	Butanol2	Butanol3	Isobutanol1	Isobutanol2	Isobutanol3			M+2	0.095729	0.0984103	0.0959079	0.0163743	0.0185659	0.0166976	0.107222	0.100111	0.083647				2	0	0	0	0.00485403	0.00929001	0.00574674	0.0449233	0.0419285	0.0339119
	M+0	1	1	1	0.022835	0.0255864	0.0237053	0.344108	0.253807	0.331599			M+3	0.0206186	0.0234671	0.0217391	0.0128655	0.0230474	0.0194805	0.0286976	0.0248424	0.0296947				3	0	0	0	0.0138724	0.0244352	0.0190738	0	0	0
	M+1	0	0	0	0.0818613	0.102345	0.0838804	0.636079	0.69797	0.643693			M+4	0	0	0	0.0163743	0.021767	0.0194805	0.0662252	0.063033	0.0460059				4	0	0	0	0.0312847	0.0528741	0.0387223	0	0	0
	M+2	0	0	0	0.014218	0.0153518	0.0142232	0.0198123	0.0482234	0.0247074			M+5	0	0	0	0.0690058	0.0896287	0.0760668	0	0	0				5	0	0	0	0.0656597	0.107107	0.0798219	0.000230055	0	0.000475903
	M+6	0	0	0	0.0150797	0.0166311	0.0175055	0	0	0			M+6	0	0	0	0.116959	0.140845	0.120594	0	0	0				6	0	0	0	0.115918	0.154008	0.128959	0	0	0
	M+7	0	0	0	0.103404	0.10661	0.113056	0	0	0			M+7	0	0	0	0.152047	0.172855	0.157699	0	0	0				7	0	0	0	0.164887	0.188746	0.182362	0	0	0
	M+8	0	0	0	0.133563	0.132196	0.127644	0	0	0			M+8	0	0	0	0.180117	0.172855	0.183673	0	0	0				8	0	0	0	0.199878	0.183634	0.191159	0	0	0
	M+13	0	0	0	0.0732443	0.0682303	0.0765864	0	0	0			M+9	0	0	0	0.152047	0.134443	0.139147	0	0	0				9	0	0	0	0.176798	0.141779	0.16457	0	0	0
	M+14	0	0	0	0.254201	0.251599	0.251641	0	0	0			M+10	0	0	0	0.107602	0.0896287	0.102041	0	0	0				10	0	0	0	0.14465	0.0927856	0.122555	0	0	0
	M+15	0	0	0	0.301594	0.28145	0.291758	0	0	0			M+11	0	0	0	0.0502924	0.0428937	0.0528757	0	0	0				11	0	0	0	0.0761433	0.0382154	0.0617627	0	0	0
													M+12	0	0	0	0	0	0	0	0	0				12	0	0	0	0	0	0	0	0	0
	MGDG 16:0_16:0 (Iso_Iso)	Control1	Control2	Control3	Butanol1	Butanol2	Butanol3	Isobutanol1	Isobutanol2	Isobutanol3
	M+0	1	1	1	0.426966	0.429825	0.444444	0.117647	0.0975104	0.0995406			DGDG 32:0 (Iso_N)	Control1	Control2	Control3	Ethanol1	Ethanol2	Ethanol3	Butyrate1	Butyrate2	Butyrate3				PG 32:0 (N_N)	Control1	Control2	Control3	Ethanol1	Ethanol2	Ethanol3	Butyrate1	Butyrate2	Butyrate3
	M+1	0	0	0	0.393258	0.368421	0.358974	0.0740741	0.0622407	0.0673813			M+0	0.564738	0.576	0.571701	0.053143	0.0389725	0.0517647	0.10352	0.0944056	0.127246				0	1	1	1	0.0416567	0.0157604	0.0522614	0.0337413	0.0317283	0.0286084
	M+2	0	0	0	0.179775	0.201754	0.196581	0.0287582	0.0248963	0.0260337			M+1	0.316804	0.304	0.309671	0.0212572	0.0221435	0.0258824	0.496894	0.512821	0.494012				1	0	0	0	0.00315541	0.00540358	0.00197014	0.245942	0.227788	0.242731
	M+6	0	0	0	0	0	0	0.0204793	0.0456432	0.0398162			M+2	0.0950413	0.0944	0.0976656	0.0100213	0.0106289	0.0109412	0.279503	0.27972	0.269461				2	0	0	0	0.00148893	0.00584645	0.0050832	0.720316	0.740483	0.712955
	M+7	0	0	0	0	0	0	0.200436	0.180498	0.199081			M+3	0.023416	0.0256	0.0209624	0.012147	0.0132861	0.0114118	0.0983437	0.0932401	0.0928144				3	0	0	0	0.00247355	0.0136028	0.011927	0	0	0.0157049
	M+8	0	0	0	0	0	0	0.156863	0.153527	0.153139			M+4	0	0	0	0.0212572	0.0301151	0.0247059	0.0217391	0.0198135	0.0164671				4	0	0	0	0.009124	0.0332738	0.0235806	0	0	0
	M+13	0	0	0	0	0	0	0.022658	0.0539419	0.0474732			M+5	0	0	0	0.0455512	0.0664305	0.0541176	0	0	0				5	0	0	0	0.0125927	0.0697336	0.060385	0	0	0
	M+14	0	0	0	0	0	0	0.20915	0.205394	0.199081			M+6	0	0	0	0.0880656	0.106289	0.0917647	0	0	0				6	0	0	0	0.0285004	0.119069	0.0811514	0	0	0
	M+15	0	0	0	0	0	0	0.169935	0.176349	0.168453			M+7	0	0	0	0.138172	0.150576	0.129412	0	0	0				7	0	0	0	0.0423625	0.155922	0.142787	0	0	0
													M+8	0	0	0	0.167021	0.177148	0.176471	0	0	0				8	0	0	0	0.0561443	0.195866	0.164644	0	0	0
	MGDG 16:0_16:0 (Iso_N)	Control1	Control2	Control3	Butanol1	Butanol2	Butanol3	Isobutanol1	Isobutanol2	Isobutanol3			M+9	0	0	0	0.182205	0.168291	0.176471	0	0	0				9	0	0	0	0.0737163	0.178361	0.206524	0	0	0
	M+0	1	1	1	0.138568	0.133127	0.146855	0.272095	0.240642	0.232472			M+10	0	0	0	0.151837	0.132861	0.152941	0	0	0				10	0	0	0	0.728785	0.138943	0.155057	0	0	0
	M+1	0	0	0	0.107775	0.111455	0.116376	0.178749	0.165775	0.154982			M+11	0	0	0	0.109323	0.0832595	0.0941176	0	0	0				11	0	0	0	0	0.0682168	0.0946302	0	0	0
	M+2	0	0	0	0.0615858	0.0588235	0.0609587	0.0645482	0.0641711	0.0627306			M+12	0	0	0	0	0	0	0	0	0				12	0	0	0	0	0	0	0	0	0
	M+6	0	0	0	0.0107775	0.0340557	0.0108063	0.0377358	0.0802139	0.0664207
	M+7	0	0	0	0.296382	0.291022	0.277085	0.248262	0.240642	0.261993			DGDG 32:0 (N_N)	Control1	Control2	Control3	Ethanol1	Ethanol2	Ethanol3	Butyrate1	Butyrate2	Butyrate3
	M+8	0	0	0	0.384911	0.371517	0.387919	0.19861	0.208556	0.221402			M+0	0.631547	0.64632	0.645335	0.234884	0.173365	0.233794	0.0600817	0.0550459	0.0817874
	M+13	0	0	0	0	0	0	0	0	0			M+1	0.354282	0.341113	0.349556	0.0939534	0.0985028	0.116897	0.288392	0.299015	0.317528
	M+14	0	0	0	0	0	0	0	0	0			M+2	0.0141713	0.0125673	0.0051089	0.0241595	0.0110323	0.0111583	0.390531	0.38736	0.356016
	M+15	0	0	0	0	0	0	0	0	0			M+3	0	0	0	0	0	0	0.192261	0.190282	0.182819
													M+4	0	0	0	0.00610697	0.0118203	0.0053135	0.0564768	0.0543663	0.051959
	MGDG 16:0_16:0 (N_N)	Control1	Control2	Control3	Butanol1	Butanol2	Butanol3	Isobutanol1	Isobutanol2	Isobutanol3			M+5	0	0	0	0.0301993	0.0315209	0.0270988	0.0114155	0.012912	0.00923716
	M+0	1	1	1	0.0463089	0.0487685	0.0423729	0.546448	0.519031	0.524017			M+6	0	0	0	0.0402658	0.0551615	0.0371945	0.000841144	0.00101937	0.000654299
	M+1	0	0	0	0.0299646	0.0320197	0.0282486	0.322404	0.342561	0.349345			M+7	0	0	0	0.0671096	0.0985028	0.0797024	0	0	0
	M+2	0	0	0	0.0149823	0.0152709	0.0139225	0.131148	0.138408	0.126638			M+8	0	0	0	0.120797	0.122143	0.12221	0	0	0
	M+6	0	0	0	0.0152547	0.0246305	0.0155367	0	0	0			M+9	0	0	0	0.147641	0.149724	0.132837	0	0	0
	M+7	0	0	0	0.0817216	0.0812808	0.090799	0	0	0			M+10	0	0	0	0.134219	0.133964	0.127524	0	0	0
	M+8	0	0	0	0.11441	0.108374	0.11703	0	0	0			M+11	0	0	0	0.100664	0.114263	0.10627	0	0	0
	M+13	0	0	0	0.0708254	0.0738916	0.066586	0	0	0			M+12	0	0	0	0	0	0	0	0	0
	M+14	0	0	0	0.272405	0.270936	0.282486	0	0	0
	M+15	0	0	0	0.354127	0.344828	0.343019	0	0	0			Dipalmitoyl PG 32:0 (Iso_Iso)	Control1	Control2	Control3	Ethanol1	Ethanol2	Ethanol3	Butyrate1	Butyrate2	Butyrate3
													M+0	0.648123	0.641741	0.638618	0.00874253	0.00671488	0.00737505	0.576161	0.574941	0.588582
	MGDG 34:0 (Iso_Iso)	Control1	Control2	Control3	Butanol1	Butanol2	Butanol3	Isobutanol1	Isobutanol2	Isobutanol3			M+1	0.270051	0.276228	0.277986	0.00509981	0.00568182	0.00493561	0.306086	0.297383	0.291348
	M+0	1	1	1	0.617978	0.603774	0.6	0.149194	0.123232	0.122862			M+2	0.0702133	0.0697545	0.0713749	0.00626548	0.0129132	0.00794236	0.0918257	0.10111	0.094173
	M+1	0	0	0	0.382022	0.396226	0.4	0.0967742	0.0787879	0.0839813			M+3	0.0116122	0.0122768	0.012021	0.0167565	0.0366736	0.0232598	0.021606	0.0237906	0.0217775
	M+2	0	0	0	0	0	0	0	0	0			M+4	0	0	0	0.041527	0.072314	0.0499234	0.00432121	0.00277557	0.00412007
	M+6	0	0	0	0	0	0	0	0	0			M+5	0	0	0	0.0801399	0.123967	0.096443	0	0	0
	M+7	0	0	0	0	0	0	0.193548	0.20202	0.202177			M+6	0	0	0	0.131138	0.170455	0.153174	0	0	0
	M+8	0	0	0	0	0	0	0.165323	0.179798	0.171073			M+7	0	0	0	0.182136	0.180785	0.18154	0	0	0
	M+13	0	0	0	0	0	0	0	0	0			M+8	0	0	0	0.189422	0.165289	0.18154	0	0	0
	M+14	0	0	0	0	0	0	0.209677	0.222222	0.217729			M+9	0	0	0	0.16028	0.118802	0.147501	0	0	0
	M+15	0	0	0	0	0	0	0.185484	0.193939	0.202177			M+10	0	0	0	0.116567	0.072314	0.096443	0	0	0
													M+11	0	0	0	0.0619263	0.0340909	0.0499234	0	0	0
	MGDG 34:0 (Iso_N)	Control1	Control2	Control3	Butanol1	Butanol2	Butanol3	Isobutanol1	Isobutanol2	Isobutanol3			M+12	0	0	0	0	0	0	0	0	0
	M+0	1	1	1	0.364407	0.347826	0.33758	0.338028	0.343284	0.310881
	M+1	0	0	0	0.194915	0.202899	0.210191	0.225352	0.208955	0.202073			Dipalmitoyl PG 32:0 (Iso_N)	Control1	Control2	Control3	Ethanol1	Ethanol2	Ethanol3	Butyrate1	Butyrate2	Butyrate3
	M+2	0	0	0	0	0	0	0	0	0			M+0	0.633312	0.655738	0.637488	0.00557132	0.00508782	0.00576028	0.0975111	0.0898388	0.106037
	M+6	0	0	0	0	0	0	0	0	0			M+1	0.284991	0.266393	0.275928	0.00388941	0.00397268	0.00370867	0.557207	0.567403	0.544323
	M+7	0	0	0	0.169492	0.188406	0.178344	0.225352	0.231343	0.259067			M+2	0.0696643	0.0662568	0.0723121	0.00557132	0.0054363	0.00576028	0.26003	0.26006	0.268627
	M+8	0	0	0	0.271186	0.26087	0.273885	0.211268	0.216418	0.227979			M+3	0.0120329	0.011612	0.0142721	0.0126143	0.018818	0.0134143	0.0696508	0.066197	0.0650361
	M+13	0	0	0	0	0	0	0	0	0			M+4	0	0	0	0.0262798	0.0439086	0.0268287	0.0134658	0.0141851	0.0141383
	M+14	0	0	0	0	0	0	0	0	0			M+5	0	0	0	0.0473037	0.0766657	0.0607591	0.00213596	0.00231689	0.00183798
	M+15	0	0	0	0	0	0	0	0	0			M+6	0	0	0	0.189215	0.229997	0.213051	0	0	0
													M+7	0	0	0	0.136655	0.153331	0.142034	0	0	0
	MGDG 34:0 (N_N)	Control1	Control2	Control3	Butanol1	Butanol2	Butanol3	Isobutanol1	Isobutanol2	Isobutanol3			M+8	0	0	0	0.168191	0.167271	0.165707	0	0	0
	M+0	1	1	1	0.126697	0.124172	0.128333	0.635514	0.634146	0.62963			M+9	0	0	0	0.178703	0.139392	0.157816	0	0	0
	M+1	0	0	0	0.0742081	0.0695364	0.0712962	0.364486	0.365854	0.37037			M+10	0	0	0	0.126143	0.0975746	0.126253	0	0	0
	M+2	0	0	0	0	0	0	0	0	0			M+11	0	0	0	0.0998633	0.0585447	0.0789079	0	0	0
	M+6	0	0	0	0	0	0	0	0	0			M+12	0	0	0	0	0	0	0	0	0
	M+7	0	0	0	0.0751131	0.0778146	0.0018537	0	0	0
	M+8	0	0	0	0.289593	0.298013	0.306574	0	0	0			Dipalmitoyl PG 32:0 (N_N)	Control1	Control2	Control3	Ethanol1	Ethanol2	Ethanol3	Butyrate1	Butyrate2	Butyrate3
	M+13	0	0	0	0	0	0	0	0	0			M+0	0.726392	0.723953	0.672438	0.0257282	0.0255542	0.0285714	0.00993674	0.00620797	0.0105747
	M+14	0	0	0	0.190045	0.190397	0.213888	0	0	0			M+1	0.217918	0.214038	0.26057	0.0378641	0.0135468	0.0201058	0.155676	0.168995	0.165517
	M+15	0	0	0	0.244344	0.240066	0.278055	0	0	0			M+2	0.0457358	0.0535096	0.0630411	0.0135922	0.0033867	0.0126984	0.563082	0.551819	0.551724
													M+3	0.00995426	0.00849858	0.00395058	0.0145631	0.0160099	0.0123457	0.215296	0.210381	0.211494
	PG 32:0 (Iso_Iso)	Control1	Control2	Control3	Butanol1	Butanol2	Butanol3	Isobutanol1	Isobutanol2	Isobutanol3			M+4	0	0	0	0.0169903	0.0301724	0.0232804	0.0463714	0.0517331	0.0505747
	M+0	1	1	1	0.344828	0.349315	0.352941	0.114714	0.110691	0.110193			M+5	0	0	0	0.0368932	0.0554187	0.0388007	0.00794939	0.00931195	0.00873563
	M+1	0	0	0	0.405172	0.410959	0.411765	0.0845258	0.0836933	0.0765228			M+6	0	0	0	0.0679612	0.110837	0.0811287	0.00168925	0.00155199	0.00137931
	M+2	0	0	0	0.25	0.239726	0.235294	0.0193202	0.0218683	0.0177533			M+7	0	0	0	0.11165	0.138547	0.123457	0	0	0
	M+6	0	0	0	0	0	0	0.0108676	0.0105292	0.0104071			M+8	0	0	0	0.15534	0.187808	0.162257	0	0	0
	M+7	0	0	0	0	0	0	0.265652	0.267279	0.260178			M+9	0	0	0	0.18932	0.163177	0.179894	0	0	0
	M+8	0	0	0	0	0	0	0.187164	0.199784	0.192837			M+10	0	0	0	0.184466	0.150862	0.176367	0	0	0
	M+13	0	0	0	0	0	0	0.00380366	0.0037797	0.00459137			M+11	0	0	0	0.145631	0.10468	0.141093	0	0	0
	M+14	0	0	0	0	0	0	0.181127	0.172786	0.186716			M+12	0	0	0	0	0	0	0	0	0
	M+15	0	0	0	0	0	0	0.132826	0.12959	0.140802
													MGDG 16:0_16:0 (Iso_Iso)	Control1	Control2	Control3	Ethanol1	Ethanol2	Ethanol3	Butyrate1	Butyrate2	Butyrate3
	PG 32:0 (Iso_N)	Control1	Control2	Control3	Butanol1	Butanol2	Butanol3	Isobutanol1	Isobutanol2	Isobutanol3			M+0	0.609594	0.611346	0.609453	0.0123393	0.0111982	0.0113766	0.561272	0.563783	0.570551
	M+0	1	1	1	0.0707071	0.0817204	0.0791506	0.254201	0.236604	0.239562			M+1	0.289557	0.28915	0.290875	0.0075407	0.00844956	0.007281	0.307363	0.308201	0.318192
	M+1	0	0	0	0.0883838	0.101075	0.0965251	0.169468	0.180932	0.171116			M+2	0.0838191	0.0826143	0.0831072	0.00634105	0.0111982	0.00659841	0.100227	0.0977223	0.0844854
	M+2	0	0	0	0.0555556	0.0602151	0.0598456	0.0409547	0.0487126	0.0287474			M+3	0.0170302	0.0168897	0.0165646	0.0157669	0.0285045	0.0204778	0.0253909	0.0248064	0.0219443
	M+6	0	0	0	0.0530303	0.0473118	0.0501931	0.0128513	0.0118302	0.0130048			M+4	0	0	0	0.0411311	0.0620992	0.0455063	0.00574636	0.00548748	0.00482774
	M+7	0	0	0	0.328283	0.344086	0.328185	0.296568	0.292276	0.314853			M+5	0	0	0	0.0822622	0.111982	0.0910125	0	0	0
	M+8	0	0	0	0.40404	0.365591	0.3861	0.225957	0.229645	0.232717			M+6	0	0	0	0.13539	0.152703	0.147895	0	0	0
	M+13	0	0	0	0	0	0	0	0	0			M+7	0	0	0	0.17138	0.183243	0.182025	0	0	0
	M+14	0	0	0	0	0	0	0	0	0			M+8	0	0	0	0.188518	0.173063	0.182025	0	0	0
	M+15	0	0	0	0	0	0	0	0	0			M+9	0	0	0	0.162811	0.132342	0.147895	0	0	0
													M+10	0	0	0	0.111397	0.0844956	0.101251	0	0	0
	PG 32:0 (N_N)	Control1	Control2	Control3	Butanol1	Butanol2	Butanol3	Isobutanol1	Isobutanol2	Isobutanol3			M+11	0	0	0	0.0651243	0.0407208	0.0566553	0	0	0
	M+0	1	1	1	0.0137054	0.0142405	0.0149457	0.265531	0.214953	0.276382			M+12	0	0	0	0	0	0	0	0	0
	M+1	0	0	0	0.077609	0.0949367	0.0855978	0.701403	0.724299	0.628141
	M+2	0	0	0	0.0137054	0.0158228	0.0149457	0.0330661	0.0607477	0.0954774			MGDG 16:0_16:0 (Iso_N)	Control1	Control2	Control3	Ethanol1	Ethanol2	Ethanol3	Butyrate1	Butyrate2	Butyrate3
	M+6	0	0	0	0.0181638	0.0158228	0.017663	0	0	0			M+0	0.60559	0.606557	0.607662	0.00993631	0.010096	0.0106128	0.0969819	0.0934083	0.100103
	M+7	0	0	0	0.110634	0.115506	0.115489	0	0	0			M+1	0.295031	0.295082	0.290621	0.00585987	0.00573352	0.00513523	0.535072	0.531145	0.52554
	M+8	0	0	0	0.133752	0.137658	0.13587	0	0	0			M+2	0.0807453	0.0819672	0.0845443	0.00433121	0.00697993	0.00427936	0.267536	0.27473	0.275283
	M+13	0	0	0	0.071004	0.068038	0.0720109	0	0	0			M+3	0.0186335	0.0163934	0.0171731	0.00917197	0.0162034	0.0111263	0.0802608	0.0805876	0.0800823
	M+14	0	0	0	0.264201	0.253165	0.258152	0	0	0			M+4	0	0	0	0.0229299	0.0386389	0.0239644	0.016721	0.0170333	0.0160165
	M+15	0	0	0	0.297226	0.28481	0.285326	0	0	0			M+5	0	0	0	0.0535032	0.0772778	0.0616227	0.00300978	0.00256415	0.00275283
													M+6	0	0	0	0.0993631	0.124642	0.109552	0.000418025	0.000531145	0.000222729
	PG 34:0 (Iso_Iso)	Control1	Control2	Control3	Butanol1	Butanol2	Butanol3	Isobutanol1	Isobutanol2	Isobutanol3			M+7	0	0	0	0.145223	0.174498	0.164327	0	0	0
	M+0	1	1	1	0.340659	0.336538	0.333333	0.12987	0.128068	0.123457			M+8	0	0	0	0.185987	0.186962	0.166039	0	0	0
	M+1	0	0	0	0.395604	0.403846	0.404762	0.0919913	0.101387	0.0885668			M+9	0	0	0	0.191083	0.174498	0.188292	0	0	0
	M+2	0	0	0	0.263736	0.259615	0.261905	0.0373377	0.0400213	0.03489			M+10	0	0	0	0.165605	0.103453	0.152345	0	0	0
	M+6	0	0	0	0	0	0	0.0102814	0.0128068	0.0123457			M+11	0	0	0	0.107006	0.0810171	0.102705	0	0	0
	M+7	0	0	0	0	0	0	0.275974	0.29349	0.295223			M+12	0	0	0	0	0	0	0	0	0
	M+8	0	0	0	0	0	0	0.21645	0.242796	0.233494
	M+13	0	0	0	0	0	0	0	0	0			MGDG 16:0_16:0 (N_N)	Control1	Control2	Control3	Ethanol1	Ethanol2	Ethanol3	Butyrate1	Butyrate2	Butyrate3
	M+14	0	0	0	0	0	0	0.140693	0.0747065	0.0805153			M+0	0.608696	0.614525	0.60241	0.0373396	0.0200367	0.0281143	0.0182893	0.0166566	0.020107
	M+15	0	0	0	0	0	0	0.0974026	0.106724	0.131508			M+1	0.289855	0.290503	0.292599	0.0202256	0.0105277	0.0132904	0.137873	0.130224	0.143316
													M+2	0.0850242	0.0793296	0.0843373	0.00427849	0.00156218	0.00138016	0.534609	0.545124	0.534759
	PG 34:0 (Iso_N)	Control1	Control2	Control3	Butanol1	Butanol2	Butanol3	Isobutanol1	Isobutanol2	Isobutanol3			M+3	0.0164251	0.0156425	0.020654	0.00233372	0.00339605	0.00132904	0.239167	0.242277	0.235294
	M+0	1	1	1	0.0722433	0.0801394	0.0760234	0.203528	0.198675	0.201342			M+4	0	0	0	0	0	0	0.0675295	0.0635978	0.0641711
	M+1	0	0	0	0.095057	0.101045	0.102339	0.162822	0.15894	0.152532			M+5	0	0	0	0.163361	0.210555	0.184021	0.00253236	0.00211993	0.00235294
	M+2	0	0	0	0.0684411	0.0696864	0.0672515	0.063772	0.0662252	0.0604027			M+6	0	0	0	0.303384	0.339605	0.327148	0	0	0
	M+6	0	0	0	0.1673	0.188153	0.157895	0.135685	0.145695	0.164735			M+7	0	0	0	0.0645663	0.074713	0.066452	0	0	0
	M+7	0	0	0	0.26616	0.250871	0.274854	0.244233	0.231788	0.231849			M+8	0	0	0	0.0933489	0.0916933	0.0920104	0	0	0
	M+8	0	0	0	0.330798	0.310105	0.321637	0.189959	0.198675	0.18914			M+9	0	0	0	0.108907	0.0984854	0.107345	0	0	0
	M+13	0	0	0	0	0	0	0	0	0			M+10	0	0	0	0.116686	0.0882972	0.102234	0	0	0
	M+14	0	0	0	0	0	0	0	0	0			M+11	0	0	0	0.0855698	0.0611288	0.0766754	0	0	0
	M+15	0	0	0	0	0	0	0	0	0			M+12	0	0	0	0	0	0	0	0	0
	PG 34:0 (N_N)	Control1	Control2	Control3	Butanol1	Butanol2	Butanol3	Isobutanol1	Isobutanol2	Isobutanol3			MGDG 34:0 (Iso_Iso)	Control1	Control2	Control3	Ethanol1	Ethanol2	Ethanol3	Butyrate1	Butyrate2	Butyrate3
	M+0	1	1	1	0.0126316	0.0140187	0.0134336	0.583501	0.448598	0.5			M+0	0.603338	0.610465	0.61262	0.0338739	0.0193861	0.0310318	0.387387	0.471698	0.463215
	M+1	0	0	0	0.0150877	0.0156876	0.0153143	0.301811	0.411215	0.359649			M+1	0.29525	0.290698	0.285889	0.0273874	0.0177706	0.0166796	0.207207	0.179245	0.231608
	M+2	0	0	0	0.0108772	0.00901202	0.00940355	0.114688	0.140187	0.140351			M+2	0.084724	0.0813953	0.0857668	0	0	0	0.117117	0.132075	0.100817
	M+6	0	0	0	0.129825	0.153538	0.13971	0	0	0			M+3	0.0166881	0.0174419	0.0157239	0	0	0	0.288288	0.216981	0.20436
	M+7	0	0	0	0.0666667	0.0634179	0.0698549	0	0	0			M+4	0	0	0	0.0237838	0.0484653	0.0349108	0	0	0
	M+8	0	0	0	0.0842105	0.0834446	0.088662	0	0	0			M+5	0	0	0	0.0540541	0.117932	0.0640031	0	0	0
	M+13	0	0	0	0.385965	0.400534	0.376142	0	0	0			M+6	0	0	0	0.0900901	0.12601	0.104732	0	0	0
	M+14	0	0	0	0.136842	0.12016	0.134336	0	0	0			M+7	0	0	0	0.165766	0.155089	0.15128	0	0	0
	M+15	0	0	0	0.157895	0.140187	0.153143	0	0	0			M+8	0	0	0	0.187387	0.161551	0.162917	0	0	0
													M+9	0	0	0	0.169009	0.134087	0.213344	0	0	0
	PG P-32:0 (iso_iso)	Control1	Control2	Control3	Butanol1	Butanol2	Butanol3	Isobutanol1	Isobutanol2	Isobutanol3			M+10	0	0	0	0.126126	0.138934	0.157099	0	0	0
	M+0	1	1	1	0.345679	0.34375	0.352381	0.105906	0.109571	0.104487			M+11	0	0	0	0.122523	0.0807754	0.0640031	0	0	0
	M+1	0	0	0	0.407407	0.40625	0.4	0.0773931	0.0805009	0.0717066			M+12	0	0	0	0	0	0	0	0	0
	M+2	0	0	0	0.246914	0.25	0.247619	0.00692464	0.00872093	0.00737554
	M+6	0	0	0	0	0	0	0.00855397	0.0100626	0.00983405			MGDG 34:0 (Iso_N)	Control1	Control2	Control3	Ethanol1	Ethanol2	Ethanol3	Butyrate1	Butyrate2	Butyrate3
	M+7	0	0	0	0	0	0	0.252546	0.245975	0.245851			M+0	0.600601	0.601504	0.605394	0.0210293	0.0259403	0.0177834	0	0	0
	M+8	0	0	0	0	0	0	0.183299	0.190072	0.184388			M+1	0.3003	0.300752	0.297193	0.0254566	0.0223087	0.0241346	0.615641	0.600437	0.560472
	M+13	0	0	0	0	0	0	0.0150713	0.0152057	0.0157755			M+2	0.0834168	0.0827068	0.0825537	0	0.0103761	0.00539854	0.266223	0.272926	0.334317
	M+14	0	0	0	0	0	0	0.199593	0.192308	0.204876			M+3	0.0156823	0.0150376	0.0148597	0	0.0124514	0.00381073	0.0998336	0.108079	0.0884956
	M+15	0	0	0	0	0	0	0.150713	0.147585	0.155706			M+4	0	0	0	0.0154953	0.0225681	0.0165132	0.0183028	0.018559	0.0167158
													M+5	0	0	0	0.028777	0.0492866	0.0349317	0	0	0
	PG P-32:0 (iso_N)	Control1	Control2	Control3	Butanol1	Butanol2	Butanol3	Isobutanol1	Isobutanol2	Isobutanol3			M+6	0	0	0	0.0719424	0.080415	0.0666878	0	0	0
	M+0	1	1	1	0.0835655	0.0821596	0.0874439	0.222063	0.219694	0.218561			M+7	0	0	0	0.105147	0.108949	0.146078	0	0	0
	M+1	0	0	0	0.103064	0.100939	0.103139	0.164756	0.16477	0.161399			M+8	0	0	0	0.138351	0.189364	0.184185	0	0	0
	M+2	0	0	0	0.0696379	0.0657277	0.0672646	0.0787966	0.0863084	0.0739744			M+9	0	0	0	0.221361	0.191958	0.193712	0	0	0
	M+6	0	0	0	0.0473538	0.0469484	0.0470852	0.0114613	0.011377	0.0114324			M+10	0	0	0	0.199225	0.158236	0.161956	0	0	0
	M+7	0	0	0	0.306407	0.328638	0.313901	0.293696	0.286387	0.29926			M+11	0	0	0	0.143885	0.106355	0.120673	0	0	0
	M+8	0	0	0	0.389972	0.375587	0.381166	0.229226	0.231463	0.235373			M+12	0	0	0	0.0293304	0.0217899	0.0241346	0	0	0
	M+13	0	0	0	0	0	0	0	0	0
	M+14	0	0	0	0	0	0	0	0	0			MGDG 34:0 (N_N)	Control1	Control2	Control3	Ethanol1	Ethanol2	Ethanol3	Butyrate1	Butyrate2	Butyrate3
	M+15	0	0	0	0	0	0	0	0	0			M+0	0.628019	0.619718	0.617761	0.0479106	0.0338778	0.0407747	0.0305481	0.0334448	0.0497238
													M+1	0.289855	0.309859	0.305019	0.0505723	0.0387175	0.0390758	0.17071	0.167224	0.198895
	PG P-32:0 (N_N)	Control1	Control2	Control3	Butanol1	Butanol2	Butanol3	Isobutanol1	Isobutanol2	Isobutanol3			M+2	0.0821256	0.0704225	0.0772201	0.00718659	0.0077435	0.0169895	0.503145	0.501672	0.475138
	M+0	1	1	1	0.0195486	0.0206349	0.0209581	0.46875	0.488323	0.47541			M+3	0	0	0	0	0	0	0.224618	0.222965	0.209945
	M+1	0	0	0	0.0231029	0.0238095	0.0239521	0.375	0.360934	0.344262			M+4	0	0	0	0.00479106	0.00980036	0.00271831	0.0584007	0.0590858	0.0552486
	M+2	0	0	0	0.0195486	0.0206349	0.0209581	0.15625	0.150743	0.180328			M+5	0	0	0	0.0244876	0.0290381	0.0271831	0.0125786	0.0156076	0.0110497
	M+6	0	0	0	0.0172383	0.0174603	0.0179641	0	0	0			M+6	0	0	0	0	0	0	0	0	0
	M+7	0	0	0	0.113737	0.112698	0.122754	0	0	0			M+7	0	0	0	0.215598	0.205687	0.203874	0	0	0
	M+8	0	0	0	0.147503	0.144444	0.149701	0	0	0			M+8	0	0	0	0.114453	0.133091	0.127421	0	0	0
	M+13	0	0	0	0.072863	0.0730159	0.0748503	0	0	0			M+9	0	0	0	0.143732	0.169389	0.154604	0	0	0
	M+14	0	0	0	0.266572	0.269841	0.269461	0	0	0			M+10	0	0	0	0.149055	0.15729	0.151206	0	0	0
	M+15	0	0	0	0.319886	0.31746	0.299401	0	0	0			M+11	0	0	0	0.14107	0.133091	0.137615	0	0	0
													M+12	0	0	0	0.101145	0.0822747	0.0985389	0	0	0
	PG P-34:0 (iso_iso)	Control1	Control2	Control3	Butanol1	Butanol2	Butanol3	Isobutanol1	Isobutanol2	Isobutanol3
	M+0	1	1	1	0.357143	0.354839	0.3625	0.103567	0.102718	0.102636			PG 32:0 (Iso_Iso)	Control1	Control2	Control3	Ethanol1	Ethanol2	Ethanol3	Butyrate1	Butyrate2	Butyrate3
	M+1	0	0	0	0.375	0.403226	0.3875	0.0767165	0.0813182	0.0744617			M+0	0.64764	0.643678	0.637438	0.00228437	0.00267986	0.00238923	0.571429	0.561562	0.564527
	M+2	0	0	0	0.267857	0.241935	0.25	0.021097	0.0211855	0.0104649			M+1	0.274424	0.275862	0.279851	0.00185219	0.00412286	0.00209962	0.282187	0.284972	0.288828
	M+6	0	0	0	0	0	0	0.00920598	0.00941579	0.00945864			M+2	0.0658617	0.0678161	0.0699627	0.00432179	0.0119563	0.00675741	0.112875	0.117341	0.112905
	M+7	0	0	0	0	0	0	0.233985	0.235395	0.241497			M+3	0.0120746	0.0126437	0.0127488	0.0160524	0.0329829	0.0209962	0.0275132	0.0310117	0.0275699
	M+8	0	0	0	0	0	0	0.195627	0.199016	0.185148			M+4	0	0	0	0.0401309	0.0721501	0.0506806	0.00599647	0.00511273	0.00617041
	M+13	0	0	0	0	0	0	0.0145761	0.0128397	0.0140873			M+5	0	0	0	0.0864358	0.121624	0.0965344	0	0	0
	M+14	0	0	0	0	0	0	0.195627	0.184036	0.201248			M+6	0	0	0	0.135828	0.17316	0.152042	0	0	0
	M+15	0	0	0	0	0	0	0.149597	0.154077	0.160998			M+7	0	0	0	0.182132	0.185529	0.185829	0	0	0
													M+8	0	0	0	0.188306	0.164914	0.183415	0	0	0
	PG P-34:0 (iso_N)	Control1	Control2	Control3	Butanol1	Butanol2	Butanol3	Isobutanol1	Isobutanol2	Isobutanol3			M+9	0	0	0	0.163611	0.121624	0.149628	0	0	0
	M+0	1	1	1	0.10119	0.107103	0.0921457	0.202703	0.220624	0.212418			M+10	0	0	0	0.114219	0.0721501	0.0989478	0	0	0
	M+1	0	0	0	0.113095	0.118377	0.109697	0.168919	0.172662	0.167484			M+11	0	0	0	0.0648268	0.0371058	0.0506806	0	0	0
	M+2	0	0	0	0.0833333	0.0901917	0.0877578	0.0844595	0.0911271	0.0857843			M+12	0	0	0	0	0	0	0	0	0
	M+6	0	0	0	0.0416667	0.0417136	0.0434401	0.0118243	0.0119904	0.0114379
	M+7	0	0	0	0.291667	0.281849	0.293989	0.295608	0.268585	0.290033			PG 32:0 (Iso_N)	Control1	Control2	Control3	Ethanol1	Ethanol2	Ethanol3	Butyrate1	Butyrate2	Butyrate3
	M+8	0	0	0	0.369048	0.360767	0.372971	0.236486	0.235012	0.232843			M+0	0.641926	0.643382	0.643275	0.00251119	0.00212497	0.00203266	0.0990437	0.0935952	0.0985094
	M+13	0	0	0	0	0	0	0	0	0			M+1	0.280843	0.275735	0.274854	0.00255684	0.0034459	0.00229923	0.563525	0.568912	0.570318
	M+14	0	0	0	0	0	0	0	0	0			M+2	0.0641926	0.0689338	0.0701754	0.00415487	0.00746612	0.00466511	0.256148	0.256928	0.251458
	M+15	0	0	0	0	0	0	0	0	0			M+3	0.0130391	0.0119485	0.0116959	0.0109579	0.0192396	0.0146618	0.0665984	0.0660672	0.0648088
													M+4	0	0	0	0.0255684	0.0430737	0.0319893	0.0122951	0.0124794	0.0124433
	PG P-34:0 (N_N)	Control1	Control2	Control3	Butanol1	Butanol2	Butanol3	Isobutanol1	Isobutanol2	Isobutanol3			M+5	0	0	0	0.0547895	0.0890191	0.0666445	0.00239071	0.00201872	0.00246273
	M+0	1	1	1	0.0191273	0.0235849	0.0224618	0.409449	0.478469	0.434783			M+6	0	0	0	0.100447	0.137836	0.113296	0	0	0
	M+1	0	0	0	0.0239091	0.0247642	0.0256065	0.322835	0.38756	0.362319			M+7	0	0	0	0.150671	0.178038	0.166611	0	0	0
	M+2	0	0	0	0.0304842	0.0324292	0.0300988	0.267717	0.133971	0.202899			M+8	0	0	0	0.191763	0.186653	0.189937	0	0	0
	M+6	0	0	0	0.0179319	0.0170991	0.0188679	0	0	0			M+9	0	0	0	0.187198	0.157937	0.176608	0	0	0
	M+7	0	0	0	0.113568	0.117925	0.116801	0	0	0			M+10	0	0	0	0.159803	0.111992	0.139953	0	0	0
	M+8	0	0	0	0.155409	0.159198	0.148248	0	0	0			M+11	0	0	0	0.109579	0.0631748	0.0913029	0	0	0
	M+13	0	0	0	0.0657501	0.0707547	0.0673854	0	0	0			M+12	0	0	0	0	0	0	0	0	0
	M+14	0	0	0	0.263001	0.253538	0.256065	0	0	0
	M+15	0	0	0	0.310819	0.300708	0.314465	0	0	0			PG 32:0 (N_N)	Control1	Control2	Control3	Ethanol1	Ethanol2	Ethanol3	Butyrate1	Butyrate2	Butyrate3
													M+0	0.640704	0.655738	0.658514	0.0306483	0.0103627	0.0345929	0.0218116	0.0205786	0.0184799
													M+1	0.276382	0.264817	0.266541	0.0153241	0.00797927	0.0159659	0.169646	0.157366	0.166319
													M+2	0.0678392	0.0668348	0.0627156	0.00539676	0.0065285	0.00771687	0.545289	0.556833	0.537598
													M+3	0.0150754	0.0126103	0.0122295	0.00319808	0.011399	0.0103779	0.205998	0.205786	0.218399
													M+4	0	0	0	0.0079952	0.026943	0.0199574	0.0472584	0.0496308	0.0487198
													M+5	0	0	0	0.0126591	0.0580311	0.0492283	0.0088458	0.0088367	0.00940797
													M+6	0	0	0	0.0266507	0.103627	0.0745077	0.00115117	0.000968406	0.0010752
													M+7	0	0	0	0.0426411	0.145078	0.126397	0	0	0
													M+8	0	0	0	0.0586315	0.186528	0.159659	0	0	0
													M+9	0	0	0	0.0732894	0.186528	0.199574	0	0	0
													M+10	0	0	0	0.666267	0.15544	0.172964	0	0	0
													M+11	0	0	0	0.057299	0.101554	0.129058	0	0	0
													M+12	0	0	0	0	0	0	0	0	0
													PG 34:0 (Iso_Iso)	Control1	Control2	Control3	Ethanol1	Ethanol2	Ethanol3	Butyrate1	Butyrate2	Butyrate3
													M+0	0.626327	0.62425	0.626815	0.00348819	0.00310619	0.00352692	0.284504	0.26457	0.284238
													M+1	0.286624	0.288115	0.285889	0.00301253	0.00388274	0.00352692	0.223971	0.213126	0.223945
													M+2	0.0721868	0.0732293	0.0733833	0.0038053	0.00873617	0.00493769	0.33293	0.35276	0.327304
													M+3	0.014862	0.0144058	0.0139122	0.00983035	0.0232964	0.0145779	0.121065	0.132285	0.129199
													M+4	0	0	0	0.0285397	0.052417	0.0376205	0.031477	0.0316014	0.0301464
													M+5	0	0	0	0.0602505	0.0951272	0.0728897	0.00605327	0.00565885	0.00516796
													M+6	0	0	0	0.104646	0.139779	0.119915	0	0	0
													M+7	0	0	0	0.149041	0.170841	0.157536	0	0	0
													M+8	0	0	0	0.17758	0.165017	0.176346	0	0	0
													M+9	0	0	0	0.171238	0.145603	0.162238	0	0	0
													M+10	0	0	0	0.142699	0.100951	0.124618	0	0	0
													M+11	0	0	0	0.0951324	0.0601825	0.0799436	0	0	0
													M+12	0	0	0	0.0507373	0.0310619	0.0423231	0	0	0
													PG 34:0 (Iso_N)	Control1	Control2	Control3	Ethanol1	Ethanol2	Ethanol3	Butyrate1	Butyrate2	Butyrate3
													M+0	0.634371	0.634603	0.640752	0.00400609	0.00283038	0.00223061	0.108882	0.103678	0.110519
													M+1	0.2797	0.277221	0.273387	0.00464706	0.00316733	0.00300275	0.544408	0.543076	0.552597
													M+2	0.0720877	0.0734803	0.0726185	0.00785193	0.00505425	0.0047186	0.260538	0.266601	0.251181
													M+3	0.0138408	0.0146961	0.0132422	0.0144219	0.0151627	0.0124399	0.0699953	0.0691187	0.0703306
													M+4	0	0	0	0.0312475	0.033695	0.0210192	0.0139991	0.0148112	0.0135637
													M+5	0	0	0	0.0528804	0.0640205	0.0428964	0.00217763	0.00271538	0.0018085
													M+6	0	0	0	0.088134	0.107824	0.0772135	0	0	0
													M+7	0	0	0	0.144219	0.148258	0.12011	0	0	0
													M+8	0	0	0	0.192292	0.165105	0.158717	0	0	0
													M+9	0	0	0	0.208317	0.154997	0.163006	0	0	0
													M+10	0	0	0	0.00360548	0.175214	0.227351	0	0	0
													M+11	0	0	0	0.152231	0.080868	0.107241	0	0	0
													M+12	0	0	0	0.0961461	0.0438035	0.0600549	0	0	0
													PG 34:0 (N_N)	Control1	Control2	Control3	Ethanol1	Ethanol2	Ethanol3	Butyrate1	Butyrate2	Butyrate3
													M+0	0.649599	0.637233	0.00625391	0.0510038	0.0120765	0.023441	0.0276602	0.0253017	0.0259921
													M+1	0.271303	0.277651	0.00276214	0.0450353	0.0134183	0.0265369	0.186283	0.181653	0.194593
													M+2	0.0726022	0.0773782	0.000781739	0.0244167	0.00771553	0.0145953	0.519334	0.519009	0.521231
													M+3	0.00649599	0.00773782	0.990202	0.0189908	0.0137538	0.00973021	0.203218	0.207603	0.194593
													M+4	0	0	0	0.0233315	0.0238175	0.0221141	0.0519334	0.0551447	0.0528181
													M+5	0	0	0	0.0450353	0.0469641	0.0367094	0.0107254	0.00973141	0.00972965
													M+6	0	0	0	0.0542594	0.0905736	0.0663423	0.00084674	0.00155703	0.00104246
													M+7	0	0	0	0.086815	0.127474	0.0973021	0	0	0
													M+8	0	0	0	0.119371	0.157665	0.137107	0	0	0
													M+9	0	0	0	0.151926	0.171084	0.159222	0	0	0
													M+10	0	0	0	0.1465	0.150956	0.168067	0	0	0
													M+11	0	0	0	0.135648	0.100637	0.14153	0	0	0
													M+12	0	0	0	0.0976668	0.0838645	0.0973021	0	0	0
													PG P-32:0 (Iso_Iso)	Control1	Control2	Control3	Ethanol1	Ethanol2	Ethanol3	Butyrate1	Butyrate2	Butyrate3
													M+0	0.649351	0.649351	0.646253	0.00247629	0.00247242	0.00276614	0.517962	0.515807	0.533024
													M+1	0.271547	0.271547	0.276966	0.00205532	0.00437429	0.00181775	0.292398	0.291181	0.301275
													M+2	0.0672963	0.0672963	0.0646253	0.00470495	0.0116014	0.00632261	0.142022	0.14975	0.127462
													M+3	0.0118064	0.0118064	0.0121557	0.0158483	0.0323317	0.0189678	0.047619	0.0432612	0.0382387
													M+4	0	0	0	0.0339252	0.070369	0.0513712	0	0	0
													M+5	0	0	0	0.0817176	0.117916	0.0948392	0	0	0
													M+6	0	0	0	0.136196	0.16356	0.144235	0	0	0
													M+7	0	0	0	0.175817	0.17307	0.181775	0	0	0
													M+8	0	0	0	0.185722	0.169266	0.183751	0	0	0
													M+9	0	0	0	0.160959	0.127425	0.144235	0	0	0
													M+10	0	0	0	0.111433	0.0760746	0.096815	0	0	0
													M+11	0	0	0	0.0619072	0.0361354	0.0513712	0	0	0
													M+12	0	0	0	0.0272392	0.0154051	0.021734	0	0	0
													PG P-32:0 (Iso_N)	Control1	Control2	Control3	Ethanol1	Ethanol2	Ethanol3	Butyrate1	Butyrate2	Butyrate3
													M+0	0.686106	0.695008	0.684262	0.00228201	0.0020344	0.00230952	0.0885417	0.0832433	0.0934767
													M+1	0.288887	0.289586	0.293255	0.000988869	0.0020344	0.00186861	0.555556	0.566763	0.556409
													M+2	0.0234721	0.0139002	0.0200391	0.00304267	0.0061032	0.00356925	0.260417	0.26567	0.267076
													M+3	0.00153471	0.00150585	0.00244379	0.00760668	0.017015	0.00965798	0.0711806	0.0708454	0.0689947
													M+4	0	0	0	0.0225665	0.0388385	0.0272943	0.0128472	0.0127522	0.0129087
													M+5	0	0	0	0.0507112	0.0776771	0.0587877	0.0114583	0.000726165	0.00113507
													M+6	0	0	0	0.0912802	0.125763	0.104978	0	0	0
													M+7	0	0	0	0.141991	0.1683	0.151168	0	0	0
													M+8	0	0	0	0.180025	0.179397	0.182662	0	0	0
													M+9	0	0	0	0.18256	0.160903	0.176363	0	0	0
													M+10	0	0	0	0.154669	0.118365	0.140671	0	0	0
													M+11	0	0	0	0.103958	0.0702793	0.0923807	0	0	0
													M+12	0	0	0	0.0583179	0.0332902	0.0482899	0	0	0
													PG P-32:0 (N_N)	Control1	Control2	Control3	Ethanol1	Ethanol2	Ethanol3	Butyrate1	Butyrate2	Butyrate3
													M+0	0.701493	0.714286	0.704082	0.0089133	0.00433583	0.0094633	0.013465	0.0128235	0.0155389
													M+1	0.298507	0.285714	0.295918	0.00342127	0.00259024	0.00358253	0.145871	0.15155	0.155389
													M+2	0	0	0	0.00117043	0.00427952	0.00168987	0.54982	0.536256	0.536799
													M+3	0	0	0	0.00603223	0.00957261	0.00648912	0.224417	0.233155	0.226021
													M+4	0	0	0	0.0117043	0.0253393	0.0148709	0.054982	0.0547913	0.0550925
													M+5	0	0	0	0.0306113	0.0523678	0.0385291	0.00987433	0.00990907	0.00960588
													M+6	0	0	0	0.0657243	0.0957261	0.0743545	0.00157092	0.0015155	0.00155389
													M+7	0	0	0	0.117043	0.152036	0.12843	0	0	0
													M+8	0	0	0	0.171063	0.202714	0.189266	0	0	0
													M+9	0	0	0	0.225083	0.219607	0.236582	0	0	0
													M+10	0	0	0	0.144053	0.106988	0.13519	0	0	0
													M+11	0	0	0	0.126047	0.0844642	0.108152	0	0	0
													M+12	0	0	0	0.089133	0.0399797	0.0534	0	0	0
													PG P-34:0 (Iso_Iso)	Control1	Control2	Control3	Ethanol1	Ethanol2	Ethanol3	Butyrate1	Butyrate2	Butyrate3
													M+0	0.626781	0.636482	0.620091	0.00380662	0.00334588	0.00405824	0.52883	0.520729	0.547556
													M+1	0.2849	0.274844	0.289376	0.00259543	0.00334588	0.00243494	0.307062	0.300421	0.304198
													M+2	0.0726496	0.0723275	0.0744109	0.00249161	0.0083647	0.00481915	0.117707	0.126177	0.107483
													M+3	0.0131054	0.0140315	0.0132286	0.0117659	0.0209118	0.0147111	0.035824	0.0380533	0.0324478
													M+4	0.0025641	0.00231448	0.00289376	0.0311451	0.0543706	0.0355096	0.0105766	0.0146205	0.00831474
													M+5	0	0	0	0.0622902	0.0920117	0.0735555	0	0	0
													M+6	0	0	0	0.110738	0.146382	0.119211	0	0	0
													M+7	0	0	0	0.152265	0.171476	0.162329	0	0	0
													M+8	0	0	0	0.179949	0.171476	0.180084	0	0	0
													M+9	0	0	0	0.176489	0.146382	0.167402	0	0	0
													M+10	0	0	0	0.134962	0.0982852	0.121747	0	0	0
													M+11	0	0	0	0.0865142	0.0564617	0.0760919	0	0	0
													M+12	0	0	0	0.0449874	0.0271853	0.038046	0	0	0
													PG P-34:0 (Iso_N)	Control1	Control2	Control3	Ethanol1	Ethanol2	Ethanol3	Butyrate1	Butyrate2	Butyrate3
													M+0	0.672515	0.678466	0.672734	0.00316336	0.00261301	0.00339167	0.103053	0.094382	0.110458
													M+1	0.292398	0.294985	0.304709	0.00156059	0.00365822	0.002849	0.534351	0.539326	0.530199
													M+2	0.0350877	0.0265487	0.0225564	0.00409127	0.00600993	0.00440917	0.270992	0.269663	0.269518
													M+3	0	0	0	0.00801383	0.0130651	0.00847918	0.0725191	0.0764045	0.0706932
													M+4	0	0	0	0.017293	0.0313562	0.0210284	0.0148855	0.0152809	0.0150223
													M+5	0	0	0	0.0379603	0.0627123	0.0440917	0.00419847	0.00494382	0.00410904
													M+6	0	0	0	0.0717027	0.104521	0.0780084	0	0	0
													M+7	0	0	0	0.118099	0.148942	0.125492	0	0	0
													M+8	0	0	0	0.160277	0.172459	0.169584	0	0	0
													M+9	0	0	0	0.185584	0.172459	0.172975	0	0	0
													M+10	0	0	0	0.17293	0.135877	0.166192	0	0	0
													M+11	0	0	0	0.130752	0.0940685	0.125492	0	0	0
													M+12	0	0	0	0.088574	0.0522603	0.0780084	0	0	0
													PG P-34:0 (N_N)	Control1	Control2	Control3	Ethanol1	Ethanol2	Ethanol3	Butyrate1	Butyrate2	Butyrate3
													M+0	0.673913	0.682927	0.705882	0.0115734	0.00520505	0.0129841	0.0197293	0.0191045	0.00265648
													M+1	0.326087	0.317073	0.294118	0.0100094	0.00599369	0.00979499	0.17894	0.166552	0.186419
													M+2	0	0	0	0.0046919	0.00425868	0.00273349	0.504703	0.538846	0.512653
													M+3	0	0	0	0.00969659	0.014511	0.00774487	0.22941	0.21064	0.233024
													M+4	0	0	0	0.0193932	0.0252366	0.0123007	0.0431292	0.0431077	0.0447406
													M+5	0	0	0	0.0312793	0.0504732	0.0387244	0.0087176	0.0102871	0.00792282
													M+6	0	0	0	0.0594307	0.0914826	0.070615	0.0123882	0.00832762	0.00978702
													M+7	0	0	0	0.115734	0.143533	0.129841	0.00298234	0.0031351	0.00279629
													M+8	0	0	0	0.128245	0.22082	0.154897	0	0	0
													M+9	0	0	0	0.18142	0.156151	0.198178	0	0	0
													M+10	0	0	0	0.190804	0.141956	0.173121	0	0	0
													M+11	0	0	0	0.147013	0.0883281	0.134396	0	0	0
													M+12	0	0	0	0.09071	0.0520505	0.0546697	0	0	0

## Sheet: Table S4
	Control1	Control2	Control3	Butanol1	Butanol2	Butanol3	Isobutanol1	Isobutanol2	Isobutanol3			Control1	Control2	Control3	Ethanol1	Ethanol2	Ethanol3	Butyrate1	Butyrate2	Butyrate3
DG 16:0_16:0 (Iso_Iso)	0.0314292	0.0293329	0.0329449	0.00479917	0.00520474	0.00501717	0.0345655	0.0341726	0.0354288		DG 16:0_16:0 (Iso_Iso)	0.0376122	0.0396242	0.0297189	0.0164167	0.022124	0.0235229	0.00370966	0.0030008	0.00288834
DG 16:0_16:0 (Iso_N)	0.0235719	0.0231576	0.0205905	0.0235526	0.0228556	0.0227053	0.0135613	0.0132233	0.0157402		DG 16:0_16:0 (Iso_N)	0.0215225	0.0187109	0.0168829	0.0156335	0.0226972	0.0222418	0.0167341	0.0155291	0.0149448
DG 16:0_16:0 (N_N)	0.00502868	0.00555782	0.00494173	0.0297394	0.0232908	0.0271952	0.00314715	0.00269949	0.00387698		DG 16:0_16:0 (N_N)	0.00374305	0.00363796	0.0036402	0.00436511	0.00654814	0.00558208	0.0226411	0.0209659	0.0224508
DG 16:0_17:0 (Iso_Iso)	0.00487153	0.00401398	0.00452992	0.000732403	0.00060925	0.000602663	0.0020436	0.00205078	0.00219755		DG 16:0_17:0 (Iso_Iso)	0.00558732	0.00592889	0.00399569	0.00326993	0.00372164	0.00417219	0.000634975	0.000579566	0.000428592
DG 16:0_17:0 (Iso_N)	0.00330007	0.00324206	0.00350039	0.00238995	0.00178249	0.00224492	0.00144687	0.00136021	0.00157223		DG 16:0_17:0 (Iso_N)	0.00371579	0.00360846	0.00260076	0.00181115	0.00245456	0.00236959	0.000893568	0.000838458	0.000721153
DG 16:0_17:0 (N_N)	0.00061287	0.000540344	0.000638307	0.000501118	0.000327255	0.000479117	0.000196186	0.000138113	0.000166156		DG 16:0_17:0 (N_N)	0.00227127	0.00212378	0.00160112	0.000120396	0.000179804	0.000111153	0.000806919	0.000701657	0.000734197
DG 16:0_18:0 (Iso_Iso)	0.0298578	0.0262453	0.0247086	0.00371984	0.00355106	0.00391731	0.0427481	0.0463936	0.0516335		DG 16:0_18:0 (Iso_Iso)	0.0416096	0.0387393	0.0281547	0.0152188	0.0268397	0.0215636	0.00217976	0.00159454	0.00203116
DG 16:0_18:0 (Iso_N)	0.0152432	0.0146665	0.0131779	0.0122774	0.0108273	0.0127162	0.0152289	0.0164941	0.0182593		DG 16:0_18:0 (Iso_N)	0.0151721	0.0148665	0.0113614	0.00815929	0.0184376	0.0141255	0.00607085	0.00446884	0.00602266
DG 16:0_18:0 (N_N)	0.00282863	0.00262453	0.00247086	0.00870596	0.00635709	0.00855781	0.00273843	0.00173688	0.00200102		DG 16:0_18:0 (N_N)	0.00189878	0.00174032	0.00165516	0.00162425	0.0045349	0.00283988	0.00444894	0.0036295	0.0051282
DG 17:0_18:0 (Ante_Iso)	0.0020429	0.00185261	0.00144134	0.000127207	0.000113147	0.000143132	0.000866487	0.00100446	0.00101838		DG 17:0_18:0 (Ante_Iso)	0.00249839	0.00242858	0.00181299	0.00106798	0.00195119	0.00163669	0.000144866	8.67878e-05	0.000128578
DG 18:0_18:0 (Iso_Iso)	0.00157146	0.00169822	0.00205905	0.000443297	0.000417772	0.000512263	0.00576296	0.00669641	0.00757529		DG 18:0_18:0 (Iso_Iso)	0.00576902	0.00536845	0.0039246	0.00164067	0.00415614	0.00311243	0.000178037	0.000100468	0.0001733
DG 18:0_18:0 (Iso_N)	0.000990021	0.00111156	0.00119425	0.00117377	0.00103224	0.00150666	0.00200682	0.00211355	0.00257274		DG 18:0_18:0 (Iso_N)	0.00161714	0.00135686	0.00112619	0.00120803	0.00227424	0.00191837	0.0004698	0.00053985	0.000480769
DG 18:0_18:0 (N_N)	0.00020429	0.000101893	0.000288268	0.000805085	0.000756184	0.00104283	0.000380233	0.000292968	0.000345801		DG 18:0_18:0 (N_N)	0.000695916	0.000552576	0.000490574	0.000244398	0.000285038	0.000160066	0.0006542	0.000540423	0.000714967
DGDG 32:0 (Iso_Iso)	0.00832875	0.00895427	0.0078244	0.00528101	0.00678879	0.00647862	0.00927795	0.00901923	0.0103517		DGDG 32:0 (Iso_Iso)	0.0123375	0.0129885	0.0111197	0.0171279	0.0177665	0.0150437	0.00429319	0.00396723	0.0044555
DGDG 32:0 (Iso_N)	0.00675729	0.00725604	0.00617716	0.00846119	0.00938246	0.00944674	0.00613081	0.00575473	0.00639612		DGDG 32:0 (Iso_N)	0.00659576	0.0061452	0.00596937	0.0131935	0.0128415	0.0118619	0.0130786	0.012621	0.0124478
DGDG 32:0 (N_N)	0.00172861	0.00185261	0.00170901	0.00769024	0.00758952	0.00778942	0.00163488	0.00163225	0.00184022		DGDG 32:0 (N_N)	0.00589803	0.0054766	0.00528825	0.00298506	0.00288678	0.00262637	0.0225342	0.0216455	0.0193664
Dipalmitoyl PG 32:0 (Iso_Iso)	0.0330007	0.0370521	0.039122	0.00905867	0.0100961	0.00843728	0.0269183	0.0297362	0.0224936		Dipalmitoyl PG 32:0 (Iso_Iso)	0.033642	0.035239	0.0378524	0.0274968	0.0220205	0.0245988	0.00751951	0.00741962	0.00633199
Dipalmitoyl PG 32:0 (Iso_N)	0.0188575	0.0216137	0.0205905	0.0293925	0.0296444	0.0281895	0.00975207	0.00884135	0.0081756		Dipalmitoyl PG 32:0 (Iso_N)	0.0143453	0.0143945	0.0149447	0.019057	0.0163197	0.0176854	0.0291574	0.0311097	0.0263603
Dipalmitoyl PG 32:0 (N_N)	0.00455724	0.00509467	0.00514763	0.0447344	0.0408198	0.0413125	0.00391963	0.00329798	0.00274783		Dipalmitoyl PG 32:0 (N_N)	0.00337692	0.00312373	0.0033834	0.00412672	0.00369434	0.0039563	0.0408753	0.0426511	0.0405299
MGDG 16:0_16:0 (Iso_Iso)	0.0738587	0.0771919	0.0741259	0.0171537	0.0198442	0.0176279	0.0938013	0.100865	0.116667		MGDG 16:0_16:0 (Iso_Iso)	0.117197	0.117005	0.100959	0.11689	0.111729	0.122666	0.0202623	0.0195684	0.0169834
MGDG 16:0_16:0 (Iso_N)	0.0502868	0.0494028	0.0452992	0.0500733	0.0562251	0.0543752	0.0411581	0.0391321	0.0484175		MGDG 16:0_16:0 (Iso_N)	0.0585078	0.0599771	0.053821	0.0786281	0.0912553	0.0815263	0.0809695	0.080314	0.0744612
MGDG 16:0_16:0 (N_N)	0.00990021	0.00972618	0.00885393	0.070754	0.070673	0.0746699	0.00747958	0.0060477	0.00818274		MGDG 16:0_16:0 (N_N)	0.00940305	0.00879993	0.00826156	0.0257519	0.0334925	0.0273006	0.0962346	0.0971435	0.0871161
MGDG 34:0 (Iso_Iso)	0.0691443	0.0663851	0.0617716	0.0171537	0.0184516	0.0180799	0.101363	0.103585	0.11488		MGDG 34:0 (Iso_Iso)	0.0707727	0.0676464	0.0696331	0.0555906	0.0704064	0.071953	0.0150282	0.0155924	0.0136777
MGDG 34:0 (Iso_N)	0.0361436	0.0355083	0.0308858	0.0227431	0.0240219	0.0236545	0.0290191	0.0280412	0.0344819		MGDG 34:0 (Iso_N)	0.027228	0.026154	0.0258369	0.036199	0.0438476	0.0439449	0.0162738	0.0134742	0.0189512
MGDG 34:0 (N_N)	0.00832875	0.00833673	0.00720669	0.0212975	0.0210278	0.0211324	0.00437331	0.00428989	0.00482389		MGDG 34:0 (N_N)	0.00376122	0.00349047	0.00368286	0.00752626	0.00940079	0.00821403	0.0150688	0.0131947	0.0168642
PG 32:0 (Iso_Iso)	0.0895733	0.086455	0.0988346	0.0223576	0.0254144	0.0230518	0.0676964	0.0775109	0.058369		PG 32:0 (Iso_Iso)	0.082765	0.0855412	0.0914601	0.0648937	0.0551763	0.0578248	0.0191914	0.0175503	0.0141939
PG 32:0 (Iso_N)	0.0597156	0.0617536	0.0638307	0.0763242	0.0809433	0.0780448	0.0289415	0.0300711	0.0261026		PG 32:0 (Iso_N)	0.0452891	0.0427903	0.0486309	0.0438755	0.0396096	0.0418796	0.0792839	0.0801537	0.0718824
PG 32:0 (N_N)	0.0172861	0.0169822	0.0117366	0.116722	0.110013	0.11089	0.00815806	0.00895645	0.00711077		PG 32:0 (N_N)	0.00723172	0.00779703	0.00906923	0.030067	0.0109761	0.0104887	0.11173	0.121518	0.11092
PG 34:0 (Iso_Iso)	0.084859	0.0787358	0.0864803	0.0175391	0.0181034	0.0189839	0.0755315	0.0784317	0.0665696		PG 34:0 (Iso_Iso)	0.0855814	0.0819032	0.0930101	0.0631729	0.0585886	0.0593515	0.0223663	0.0200156	0.0216346
PG 34:0 (Iso_N)	0.0377151	0.038596	0.037063	0.05069	0.0499585	0.0515277	0.0301227	0.0315987	0.0292828		PG 34:0 (Iso_N)	0.031507	0.029438	0.033288	0.0250027	0.0337564	0.0325324	0.0348167	0.0297947	0.0370937
PG 34:0 (N_N)	0.0040858	0.00416836	0.00411811	0.0549303	0.0521518	0.0560778	0.00203134	0.00223911	0.00203675		PG 34:0 (N_N)	0.00237756	0.00216016	0.00272845	0.00369201	0.00339065	0.00315527	0.0239842	0.0226737	0.0268131
PG P-32:0 (iso_iso)	0.0785731	0.0818235	0.0823621	0.0156118	0.0167109	0.0158199	0.100341	0.0935823	0.0872052		PG P-32:0 (iso_iso)	0.0769505	0.0832797	0.0924128	0.0808978	0.0598056	0.0706301	0.0162061	0.0176812	0.0160815
PG P-32:0 (iso_N)	0.0565726	0.0602097	0.0638307	0.0691929	0.0741545	0.0671969	0.0570574	0.0533411	0.0531342		PG P-32:0 (iso_N)	0.0503177	0.0509294	0.0581864	0.0790067	0.0615004	0.0664672	0.0779841	0.083053	0.0837265
PG P-32:0 (N_N)	0.0172861	0.0200699	0.0191492	0.108454	0.109665	0.100645	0.0104632	0.00985628	0.0108984		PG P-32:0 (N_N)	0.012174	0.0117005	0.0139352	0.0222502	0.0201995	0.0206453	0.120659	0.126181	0.131913
PG P-34:0 (iso_iso)	0.06443	0.0602097	0.0617716	0.0107933	0.0107924	0.0120533	0.106553	0.0977885	0.0887774		PG P-34:0 (iso_iso)	0.0637772	0.0679708	0.0687942	0.0578883	0.0543915	0.0550198	0.00793651	0.0073446	0.00918865
PG P-34:0 (iso_N)	0.040858	0.0416836	0.0432401	0.0323799	0.0308803	0.0343367	0.0483925	0.0436313	0.0437366		PG P-34:0 (iso_N)	0.0310709	0.0333316	0.0359328	0.0474954	0.0435291	0.0411455	0.035472	0.0327293	0.0421754
PG P-34:0 (N_N)	0.00660014	0.00679289	0.00638307	0.032245	0.0295225	0.0335382	0.00519075	0.00437359	0.00493108		PG P-34:0 (N_N)	0.00417913	0.00403125	0.00483465	0.00640443	0.00721125	0.00612633	0.0295081	0.0300286	0.0399839

## Sheet: Table S5
Relative Abundance	Wildtype1	Wildtype2	Wildtype3	Wildtype4	Wildtype5	ΔAdhE_1	ΔAdhE_2	ΔAdhE_3	Butanol1	Butanol2	Butanol3	Isobutanol1	Isobutanol2	Isobutanol3	Ethanol1	Ethanol2	Butyrate1	Butyrate2	Butyrate3			P-values	ΔadhE (LL1111) vs Wildtype	Butanol vs Wildtype	Isobutanol vs Wildtype	Ethanol vs Wildtype	Butyrate vs Wildtype		P-values	Butanol vs ΔadhE	Isobutanol vs ΔadhE	Ethanol vs ΔadhE	Butyrate vs ΔadhE
iso-14:0	0.46	0.73	0.73	0.67	0.58	0.00458811	0.00467124	0.0044734	0.00394005	0.00395383	0.00395405	0.00378184	0.00230993	0.00504741	0.00461622	0.00517739	0.00503134	0.00465133	0.00728402			iso-14:0	9.43041e-05	9.37738e-05	9.35941e-05	0.000752214	9.52423e-05		iso-14:0	0.00039945	0.336938	0.245777	0.260703
n-14:0	0	0	0.02	0.13	0.07	2.76151e-05	0.00186651	0.000124006	4.31713e-05	0	0.000793055	0.000303701	0.000131332	0.0025291	0.00530947	0.000511234	0.00349043	0.000173434	0			n-14:0	0.241733	0.237932	0.244814	0.361905	0.247168		n-14:0	0.577524	0.762892	0.333862	0.691038
iso-16:0	58.93	48.21	47.19	56.23	53.93	0.419884	0.360111	0.375522	0.40777	0.407201	0.406412	0.305687	0.308689	0.327948	0.463345	0.402416	0.313632	0.437502	0.437396			iso-16:0	2.35329e-06	2.35897e-06	2.33448e-06	3.55178e-05	2.35676e-06		iso-16:0	0.287744	0.0209054	0.237448	0.818816
n-16:0	7.6	9.4	10.97	9.67	8.02	0.0794184	0.0824365	0.0917769	0.111442	0.0974512	0.129186	0.134429	0.107524	0.174994	0.0959037	0.0868023	0.343685	0.184313	0.193406			n-16:0	3.00341e-05	3.05832e-05	3.11236e-05	0.000316772	3.34036e-05		n-16:0	0.0468082	0.0525779	0.330647	0.0395661
anteiso-17:0	1.63	2.53	2.21	1.91	1.88	0.0482663	0.0562903	0.0807157	0.0420765	0.0459642	0.0427217	0.0635346	0.068185	0.0479739	0.04518	0.0639693	0.0261964	0.0316634	0.0376918			anteiso-17:0	7.5719e-05	7.16345e-05	7.51601e-05	0.000602144	6.93021e-05		anteiso-17:0	0.138299	0.879521	0.652476	0.0440503
iso-17:0	3.29	5.37	5.18	4.06	4.16	0.0877031	0.116815	0.108247	0.0995734	0.101517	0.097786	0.134411	0.146077	0.11303	0.0842684	0.111874	0.054749	0.0659067	0.0573318			iso-17:0	0.000154425	0.000153437	0.000159945	0.00109849	0.000145668		iso-17:0	0.623003	0.106594	0.710918	0.00836981
n-17:0	0.97	1.34	1.27	1.1	1.11	0.00958791	0.0103754	0.0095822	0.0105575	0.0103275	0.0120031	0.026513	0.0130223	0.0199361	0.0108738	0.0118502	0.0459222	0.00808161	0.0107247			n-17:0	1.23113e-05	1.23816e-05	1.29921e-05	0.00015431	1.34645e-05		n-17:0	0.130454	0.0629496	0.0559338	0.390838
iso-18:0	27.12	32.28	32.43	24.46	29.5	0.345279	0.362189	0.322444	0.317131	0.325808	0.298388	0.322246	0.340498	0.282503	0.285843	0.31025	0.192629	0.256782	0.237883			iso-18:0	7.85222e-06	7.80514e-06	7.80788e-06	9.51649e-05	7.67335e-06		iso-18:0	0.103883	0.243191	0.0806046	0.00682043
n-18:0	0	0.15	0	1.76	0.75	0.00524572	0.00524482	0.00711539	0.00746614	0.00777723	0.00875594	0.00909364	0.0135637	0.0260392	0.00465978	0.00714991	0.0146647	0.0109272	0.0182821			n-18:0	0.285652	0.287423	0.294366	0.39748	0.29299		n-18:0	0.0440668	0.112387	0.978338	0.0167217
Absolute concentration mg/gDCW	Wildtype1	Wildtype2	Wildtype3	Wildtype4	Wildtype5	LL1111_1	LL1111_2	LL1111_3	Butanol1	Butanol2	Butanol3	Isobutanol1	Isobutanol2	Isobutanol3	Ethanol1	Ethanol2	Butyrate1	Butyrate2	Butyrate3
iso-14:0	0.135105	0.17297	0.14894	0.171925	0.146176	0.0709641	0.0335496	0.0586544	0.0410419	0.0487712	0.0393358	0.0289462	0.0158342	0.0420445	0.0566965	0.0766532	0.0366031	0.0290221	0.0229186
n-14:0	1.71413e-07	1.71413e-07	0.0049571	0.0337153	0.0181479	0.000427122	0.0134056	0.00162594	0.000449699	0	0.0078895	0.00232452	0.000900258	0.0210673	0.0652109	0.007569	0.0253929	0.00108215	0
iso-16:0	17.3277	11.4062	9.5637	14.4514	13.7095	6.49433	2.58638	4.92377	4.24758	5.0229	4.04309	2.33972	2.11601	2.73178	5.69081	5.95791	2.28168	2.7298	1.37623
n-16:0	2.2359	2.22302	2.22265	2.48606	2.03991	1.22836	0.592074	1.20336	1.16085	1.20208	1.28518	1.02892	0.737061	1.45769	1.17789	1.28514	2.50032	1.15002	0.608537
anteiso-17:0	0.480436	0.597763	0.447206	0.490456	0.477511	0.746533	0.404287	1.05833	0.438295	0.566977	0.425005	0.486293	0.467397	0.399619	0.554901	0.947088	0.190579	0.197565	0.118594
iso-17:0	0.9685	1.27085	1.04908	1.04405	1.05715	1.3565	0.838989	1.41931	1.03722	1.25224	0.972798	1.02878	1.00133	0.941533	1.03498	1.65633	0.398301	0.411227	0.18039
n-17:0	0.284118	0.317058	0.257772	0.282647	0.28319	0.148296	0.0745179	0.12564	0.109974	0.127392	0.119409	0.20293	0.0892655	0.166066	0.133552	0.175447	0.334085	0.0504254	0.0337442
iso-18:0	7.97419	7.63676	6.57267	6.28634	7.49891	5.34041	2.60131	4.22782	3.30343	4.0189	2.96843	2.46647	2.33406	2.35323	3.51073	4.59336	1.40138	1.6022	0.748479
n-18:0	0	0.0366068	0	0.452552	0.190426	0.0811354	0.0376692	0.0932956	0.0777719	0.0959336	0.0871062	0.0696027	0.0929771	0.216905	0.0572315	0.105857	0.106686	0.0681807	0.0575231

## Sheet: Table S6
Iso-14:0	Control1	Control2	Control3	Butanol1	Butanol2	Butanol3	Isobutanol1	isobutanol2	Isobutanol3		Iso14:0	ΔadhE_1	ΔadhE_2	ΔadhE_3	Butyrate1	Butyrate2	Butyrate3	Ethanol1	Ethanol2
M+0	1	1	1	1	1	1	1	1	1		M+0	0.98267	0.926599	0.968904	0.917698	0.983077	0.628195	0.941319	0.941319
M+1	0	0	0	0	0	0	0	0	0		M+1	0.01733	0.0734007	0.0310963	0.0692568	0	0.371805	0.0505629	0.0505629
M+2	0	0	0	0	0	0	0	0	0		M+2	0	0	0	0.0130453	0.0169231	0	0.00811851	0.00811851
M+6	0	0	0	0	0	0	0	0	0		M+3	0	0	0	0	0	0	0	0
M+7	0	0	0	0	0	0	0	0	0
M+8	0	0	0	0	0	0	0	0	0		n-14:0	ΔadhE_1	ΔadhE_2	ΔadhE_3	Butyrate1	Butyrate2	Butyrate3	Ethanol1	Ethanol2
M+9	0	0	0	0	0	0	0	0	0		M+0	0.911396	0.980009	0.982537	0.918769	7.40349e-07	1.05371e-06	0.998948	0.999177
											M+1	0	0.0199911	0.00271786	0.0812305	0.999938	0.951909	0.00105174	0
n-14:0	Control1	Control2	Control3	Butanol1	Butanol2	Butanol3	Isobutanol1	isobutanol2	Isobutanol3		M+2	0.0886037	0	0.0147449	0	6.11456e-05	0.0480904	0	0.000822663
M+0	1	1	1	1	1	1	1	1	1		M+3	0	0	0	0	0	0	0	0
M+1	0	0	0	0	0	0	0	0	0
M+2	0	0	0	0	0	0	0	0	0		Iso-16:0	ΔadhE_1	ΔadhE_2	ΔadhE_3	Butyrate1	Butyrate2	Butyrate3	Ethanol1	Ethanol2
M+6	0	0	0	0	0	0	0	0	0		M+0	1	1	0.999138	1	0.996832	1	1	1
M+7	0	0	0	0	0	0	0	0	0		M+1	0	0	0	0	0	0	0	0
M+8	0	0	0	0	0	0	0	0	0		M+2	0	0	0	0	0	0	0	0
M+9	0	0	0	0	0	0	0	0	0		M+3	0	0	0.000861827	0	0.00316758	0	0	0
Iso-16:0	Control1	Control2	Control3	Butanol1	Butanol2	Butanol3	Isobutanol1	isobutanol2	Isobutanol3		n-16:0	ΔadhE_1	ΔadhE_2	ΔadhE_3	Butyrate1	Butyrate2	Butyrate3	Ethanol1	Ethanol2
M+0	1	1	1	1	1	1	1	1	1		M+0	0.982501	1	1	0.782582	0.390176	0.43219	1	1
M+1	0	0	0	0	0	0	0	0	0		M+1	0.0174994	0	0	0.217418	0.609824	0.567256	0	0
M+2	0	0	0	0	0	0	0	0	0		M+2	0	0	0	0	0	0.000554008	0	0
M+6	0	0	0	0	0	0	0	0	0		M+3	0	0	0	0	0	0	0	0
M+7	0	0	0	0	0	0	0	0	0
M+8	0	0	0	0	0	0	0	0	0		anteiso-17:0	ΔadhE_1	ΔadhE_2	ΔadhE_3	Butyrate1	Butyrate2	Butyrate3	Ethanol1	Ethanol2
M+9	0	0	0	0	0	0	0	0	0		M+0	1	1	1	1	1	0.99931	1	1
											M+1	0	0	0	0	0	0	0	0
n-16:0	Control1	Control2	Control3	Butanol1	Butanol2	Butanol3	Isobutanol1	isobutanol2	Isobutanol3		M+2	0	0	0	0	0	0	0	0
M+0	1	1	1	1	1	1	1	1	1		M+3	0	0	0	0	0	0.000689689	0	0
M+1	0	0	0	0	0	0	0	0	0
M+2	0	0	0	0	0	0	0	0	0		iso-17:0	ΔadhE_1	ΔadhE_2	ΔadhE_3	Butyrate1	Butyrate2	Butyrate3	Ethanol1	Ethanol2
M+6	0	0	0	0	0	0	0	0	0		M+0	1	1	1	1	0.996601	1	0.999132	0.999398
M+7	0	0	0	0	0	0	0	0	0		M+1	0	0	0	0	0.00280185	0	0.000868244	0.00060246
M+8	0	0	0	0	0	0	0	0	0		M+2	0	0	0	0	0	0	0	0
M+9	0	0	0	0	0	0	0	0	0		M+3	0	0	0	0	0.000596664	0	0	0
anteiso-17:0	Control1	Control2	Control3	Butanol1	Butanol2	Butanol3	Isobutanol1	isobutanol2	Isobutanol3		n-17:0	ΔadhE_1	ΔadhE_2	ΔadhE_3	Butyrate1	Butyrate2	Butyrate3	Ethanol1	Ethanol2
M+0	1	1	1	1	1	1	1	1	1		M+0	1	1	1	1	0.973455	0.998335	1	1
M+1	0	0	0	0	0	0	0	0	0		M+1	0	0	0	0	0.0216281	0	0	0
M+2	0	0	0	0	0	0	0	0	0		M+2	0	0	0	0	0.00491678	0.00166526	0	0
M+6	0	0	0	0	0	0	0	0	0		M+3	0	0	0	0	0	0	0	0
M+7	0	0	0	0	0	0	0	0	0
M+8	0	0	0	0	0	0	0	0	0		iso-18:0	ΔadhE_1	ΔadhE_2	ΔadhE_3	Butyrate1	Butyrate2	Butyrate3	Ethanol1	Ethanol2
M+9	0	0	0	0	0	0	0	0	0		M+0	1	1	1	1	0.998572	1	1	1
											M+1	0	0	0	0	0	0	0	0
iso-17:0	Control1	Control2	Control3	Butanol1	Butanol2	Butanol3	Isobutanol1	isobutanol2	Isobutanol3		M+2	0	0	0	0	0	0	0	0
M+0	1	1	1	1	1	1	1	1	1		M+3	0	0	0	0	0.00142788	0	0	0
M+1	0	0	0	0	0	0	0	0	0
M+2	0	0	0	0	0	0	0	0	0		n-18:0	ΔadhE_1	ΔadhE_2	ΔadhE_3	Butyrate1	Butyrate2	Butyrate3	Ethanol1	Ethanol2
M+6	0	0	0	0	0	0	0	0	0		M+0	1	1	1	0.441459	0.732965	0.707262	1	1
M+7	0	0	0	0	0	0	0	0	0		M+1	0	0	0	0.558541	0.265221	0.291828	0	0
M+8	0	0	0	0	0	0	0	0	0		M+2	0	0	0	0	0.00181407	0.000910325	0	0
M+9	0	0	0	0	0	0	0	0	0		M+3	0	0	0	0	0	0	0	0
n-17:0	Control1	Control2	Control3	Butanol1	Butanol2	Butanol3	Isobutanol1	isobutanol2	Isobutanol3
M+0	1	1	1	1	1	1	1	1	1
M+1	0	0	0	0	0	0	0	0	0
M+2	0	0	0	0	0	0	0	0	0
M+6	0	0	0	0	0	0	0	0	0
M+7	0	0	0	0	0	0	0	0	0
M+8	0	0	0	0	0	0	0	0	0
M+9	0	0	0	0	0	0	0	0	0
iso-18:0	Control1	Control2	Control3	Butanol1	Butanol2	Butanol3	Isobutanol1	isobutanol2	Isobutanol3
M+0	1	1	1	1	1	1	1	1	1
M+1	0	0	0	0	0	0	0	0	0
M+2	0	0	0	0	0	0	0	0	0
M+6	0	0	0	0	0	0	0	0	0
M+7	0	0	0	0	0	0	0	0	0
M+8	0	0	0	0	0	0	0	0	0
M+9	0	0	0	0	0	0	0	0	0
n-18:0	Control1	Control2	Control3	Butanol1	Butanol2	Butanol3	Isobutanol1	isobutanol2	Isobutanol3
M+0	1	1	1	1	1	1	1	1	1
M+1	0	0	0	0	0	0	0	0	0
M+2	0	0	0	0	0	0	0	0	0
M+6	0	0	0	0	0	0	0	0	0
M+7	0	0	0	0	0	0	0	0	0
M+8	0	0	0	0	0	0	0	0	0
M+9	0	0	0	0	0	0	0	0	0

## Sheet: Table S7
DG 16:0_16:0 (Iso_Iso)	Control1	Control2	Control3	Butanol1	Butanol2	Butanol3	Isobutanol1	Isobutanol2	Isobutanol3		DG 16:0_16:0 (Iso_Iso)	Control1	Control2	Control3	Ethanol1	Ethanol2	Butyrate1	Butyrate2			Lipid labelling corrected for natural abundance	DG 16:0_16:0 (Iso_Iso)	Control1	Control2	Control3	Ethanol1	Ethanol2	Butyrate1	Butyrate2
M+0	1	1	1	1	1	1	1	1	1		M+0	0.661875	0.6737	0.646758	0.650188	0.666386	0.5798	0.559879				0	0.968557	0.994771	0.936229	0.96127	0.985197	0.833093	0.806509
M+1	0	0	0	0	0	0	0	0	0		M+1	0.28851	0.26948	0.312228	0.278652	0.271994	0.361596	0.36952				1	0.0314429	0.00522905	0.0637713	0.0356052	0.0148031	0.166907	0.193491
M+2	0	0	0	0	0	0	0	0	0		M+2	0.0496152	0.0568199	0.0410134	0.0711607	0.0616203	0.0586035	0.0706008				2	0	0	0	0.00312461	0	0	0
M+6	0	0	0	0	0	0	0	0	0		M+3	0	0	0	0	0	0	0				3	0	0	0	0	0	0	0
M+7	0	0	0	0	0	0	0	0	0		M+4	0	0	0	0	0	0	0				4	0	0	0	0	0	0	0
M+8	0	0	0	0	0	0	0	0	0		M+5	0	0	0	0	0	0	0				5	0	0	0	0	0	0	0
M+13	0	0	0	0	0	0	0	0	0		M+6	0	0	0	0	0	0	0				6	0	0	0	0	0	0	0
M+14	0	0	0	0	0	0	0	0	0		M+7	0	0	0	0	0	0	0				7	0	0	0	0	0	0	0
M+15	0	0	0	0	0	0	0	0	0		M+8	0	0	0	0	0	0	0				8	0	0	0	0	0	0	0
											M+9	0	0	0	0	0	0	0				9	0	0	0	0	0	0	0
DG 16:0_16:0 (Iso_N)	Control1	Control2	Control3	Butanol1	Butanol2	Butanol3	Isobutanol1	Isobutanol2	Isobutanol3		M+10	0	0	0	0	0	0	0				10	0	0	0	0	0	0	0
M+0	1	1	1	1	1	1	1	1	1		M+11	0	0	0	0	0	0	0				11	0	0	0	0	0	0	0
M+1	0	0	0	0	0	0	0	0	0		M+12	0	0	0	0	0	0	0				12	0	0	0	0	0	0	0
M+2	0	0	0	0	0	0	0	0	0
M+6	0	0	0	0	0	0	0	0	0		DG 16:0_16:0 (Iso_N)	Control1	Control2	Control3	Ethanol1	Ethanol2	Butyrate1	Butyrate2				DG 16:0_16:0 (Iso_N)	Control1	Control2	Control3	Ethanol1	Ethanol2	Butyrate1	Butyrate2
M+7	0	0	0	0	0	0	0	0	0		M+0	0.683654	0.678914	0.656304	0.656863	0.699894	0.643939	0.261194				0	0.999687	0.99286	0.959083	0.966219	1	0.942035	0.372343
M+8	0	0	0	0	0	0	0	0	0		M+1	0.254817	0.279553	0.29361	0.284314	0.254507	0.299242	0.559701				1	0	0.00713964	0.0409172	0.0337809	0	0.0579647	0.627657
M+13	0	0	0	0	0	0	0	0	0		M+2	0.0615289	0.0415335	0.0500864	0.0588235	0.0455992	0.0568182	0.179104				2	0.000312674	0	0	0	0	0	0
M+14	0	0	0	0	0	0	0	0	0		M+3	0	0	0	0	0	0	0				3	0	0	0	0	0	0	0
M+15	0	0	0	0	0	0	0	0	0		M+4	0	0	0	0	0	0	0				4	0	0	0	0	0	0	0
											M+5	0	0	0	0	0	0	0				5	0	0	0	0	0	0	0
DG 16:0_16:0 (N_N)	Control1	Control2	Control3	Butanol1	Butanol2	Butanol3	Isobutanol1	Isobutanol2	Isobutanol3		M+6	0	0	0	0	0	0	0				6	0	0	0	0	0	0	0
M+0	1	1	1	1	1	1	1	1	1		M+7	0	0	0	0	0	0	0				7	0	0	0	0	0	0	0
M+1	0	0	0	0	0	0	0	0	0		M+8	0	0	0	0	0	0	0				8	0	0	0	0	0	0	0
M+2	0	0	0	0	0	0	0	0	0		M+9	0	0	0	0	0	0	0				9	0	0	0	0	0	0	0
M+6	0	0	0	0	0	0	0	0	0		M+10	0	0	0	0	0	0	0				10	0	0	0	0	0	0	0
M+7	0	0	0	0	0	0	0	0	0		M+11	0	0	0	0	0	0	0				11	0	0	0	0	0	0	0
M+8	0	0	0	0	0	0	0	0	0		M+12	0	0	0	0	0	0	0				12	0	0	0	0	0	0	0
M+13	0	0	0	0	0	0	0	0	0
M+14	0	0	0	0	0	0	0	0	0		DG 16:0_16:0 (N_N)	Control1	Control2	Control3	Ethanol1	Ethanol2	Butyrate1	Butyrate2				DG 16:0_16:0 (N_N)	Control1	Control2	Control3	Ethanol1	Ethanol2	Butyrate1	Butyrate2
M+15	0	0	0	0	0	0	0	0	0		M+0	0.625832	0.693569	0.699708	0.520984	0.707457	0.634375	0.198943				0	0.917807	1	1	1	1	0.942845	0.287357
											M+1	0.306258	0.252207	0.262391	0.173661	0.267686	0.2625	0.326835				1	0.0821928	0	0	0	0	0.0202609	0.357295
DG 16:0_17:0 (Iso_Iso)	Control1	Control2	Control3	Butanol1	Butanol2	Butanol3	Isobutanol1	Isobutanol2	Isobutanol3		M+2	0.0679095	0.0542245	0.0379009	0.305355	0.0248566	0.0853125	0.369465				2	0	0	0	0	0	0.036894	0.355347
M+0	1	1	1	1	1	1	1	1	1		M+3	0	0	0	0	0	0.0178128	0.104758				3	0	0	0	0	0	0	0
M+1	0	0	0	0	0	0	0	0	0		M+4	0	0	0	0	0	0	0				4	0	0	0	0	0	0	0
M+2	0	0	0	0	0	0	0	0	0		M+5	0	0	0	0	0	0	0				5	0	0	0	0	0	0	0
M+6	0	0	0	0	0	0	0	0	0		M+6	0	0	0	0	0	0	0				6	0	0	0	0	0	0	0
M+7	0	0	0	0	0	0	0	0	0		M+7	0	0	0	0	0	0	0				7	0	0	0	0	0	0	0
M+8	0	0	0	0	0	0	0	0	0		M+8	0	0	0	0	0	0	0				8	0	0	0	0	0	0	0
M+13	0	0	0	0	0	0	0	0	0		M+9	0	0	0	0	0	0	0				9	0	0	0	0	0	0	0
M+14	0	0	0	0	0	0	0	0	0		M+10	0	0	0	0	0	0	0				10	0	0	0	0	0	0	0
M+15	0	0	0	0	0	0	0	0	0		M+11	0	0	0	0	0	0	0				11	0	0	0	0	0	0	0
											M+12	0	0	0	0	0	0	0				12	0	0	0	0	0	0	0
DG 16:0_17:0 (Iso_N)	Control1	Control2	Control3	Butanol1	Butanol2	Butanol3	Isobutanol1	Isobutanol2	Isobutanol3
M+0	1	1	1	1	1	1	1	1	1		DG 16:0_17:0 (Iso_Iso)	Control1	Control2	Control3	Ethanol1	Ethanol2	Butyrate1	Butyrate2				MGDG 16:0_16:0 (Iso_Iso)	Control1	Control2	Control3	Ethanol1	Ethanol2	Butyrate1	Butyrate2
M+1	0	0	0	0	0	0	0	0	0		M+0	0.711111	0.706522	0.717391	0.70922	0.726257	0.68932	0.670732				0	0.989631	0.948808	0.98496	0.99642	0.984452	0.969101	0.956964
M+2	0	0	0	0	0	0	0	0	0		M+1	0.288889	0.293478	0.282609	0.29078	0.273743	0.31068	0.329268				1	0	0.0268504	0.000345334	0	0.0073896	0.0200345	0.0392338
M+6	0	0	0	0	0	0	0	0	0		M+2	0	0	0	0	0	0	0				2	0.0096851	0.0176922	0.0134153	0.0035796	0.00597803	0.0035041	0
M+7	0	0	0	0	0	0	0	0	0		M+3	0	0	0	0	0	0	0				3	0.000683496	0.00664921	0.00127906	0	0.000653083	0.00736038	0.00350665
M+8	0	0	0	0	0	0	0	0	0		M+4	0	0	0	0	0	0	0				4	0	0	0	0	0.00152705	0	0.000295163
M+13	0	0	0	0	0	0	0	0	0		M+5	0	0	0	0	0	0	0				5	0	0	0	0	0	0	0
M+14	0	0	0	0	0	0	0	0	0		M+6	0	0	0	0	0	0	0				6	0	0	0	0	0	0	0
M+15	0	0	0	0	0	0	0	0	0		M+7	0	0	0	0	0	0	0				7	0	0	0	0	0	0	0
											M+8	0	0	0	0	0	0	0				8	0	0	0	0	0	0	0
DG 16:0_17:0 (N_N)	Control1	Control2	Control3	Butanol1	Butanol2	Butanol3	Isobutanol1	Isobutanol2	Isobutanol3		M+9	0	0	0	0	0	0	0				9	0	0	0	0	0	0	0
M+0	1	1	1	1	1	1	1	1	1		M+10	0	0	0	0	0	0	0				10	0	0	0	0	0	0	0
M+1	0	0	0	0	0	0	0	0	0		M+11	0	0	0	0	0	0	0				11	0	0	0	0	0	0	0
M+2	0	0	0	0	0	0	0	0	0		M+12	0	0	0	0	0	0	0				12	0	0	0	0	0	0	0
M+6	0	0	0	0	0	0	0	0	0
M+7	0	0	0	0	0	0	0	0	0		DG 16:0_17:0 (Iso_N)	Control1	Control2	Control3	Ethanol1	Ethanol2	Butyrate1	Butyrate2				MGDG 16:0_16:0 (Iso_N)	Control1	Control2	Control3	Ethanol1	Ethanol2	Butyrate1	Butyrate2
M+8	0	0	0	0	0	0	0	0	0		M+0	0.718232	0.698925	0.714286	0.72043	0.70922	0.481481	0.294872				0	0.992913	0.974949	0.998205	0.999578	0.999578	0.382391	0.367936
M+13	0	0	0	0	0	0	0	0	0		M+1	0.281768	0.301075	0.285714	0.27957	0.29078	0.518519	0.705128				1	0.000968312	0.0149866	0	0	0	0.614803	0.626575
M+14	0	0	0	0	0	0	0	0	0		M+2	0	0	0	0	0	0	0				2	0.00611854	0.0100642	0.00163785	0	0	0	0.00548861
M+15	0	0	0	0	0	0	0	0	0		M+3	0	0	0	0	0	0	0				3	0	0	0.000156992	0	0	0.00280611	0
											M+4	0	0	0	0	0	0	0				4	0	0	0	0.000422149	0.000422149	0	0
DG 16:0_18:0 (Iso_Iso)	Control1	Control2	Control3	Butanol1	Butanol2	Butanol3	Isobutanol1	Isobutanol2	Isobutanol3		M+5	0	0	0	0	0	0	0				5	0	0	0	0	0	0	0
M+0	1	1	1	1	1	1	1	1	1		M+6	0	0	0	0	0	0	0				6	0	0	0	0	0	0	0
M+1	0	0	0	0	0	0	0	0	0		M+7	0	0	0	0	0	0	0				7	0	0	0	0	0	0	0
M+2	0	0	0	0	0	0	0	0	0		M+8	0	0	0	0	0	0	0				8	0	0	0	0	0	0	0
M+6	0	0	0	0	0	0	0	0	0		M+9	0	0	0	0	0	0	0				9	0	0	0	0	0	0	0
M+7	0	0	0	0	0	0	0	0	0		M+10	0	0	0	0	0	0	0				10	0	0	0	0	0	0	0
M+8	0	0	0	0	0	0	0	0	0		M+11	0	0	0	0	0	0	0				11	0	0	0	0	0	0	0
M+13	0	0	0	0	0	0	0	0	0		M+12	0	0	0	0	0	0	0				12	0	0	0	0	0	0	0
M+14	0	0	0	0	0	0	0	0	0
M+15	0	0	0	0	0	0	0	0	0		DG 16:0_17:0 (N_N)	Control1	Control2	Control3	Ethanol1	Ethanol2	Butyrate1	Butyrate2				MGDG 16:0_16:0 (N_N)	Control1	Control2	Control3	Ethanol1	Ethanol2	Butyrate1	Butyrate2
											M+0	0.773746	0.829384	0.837989	0.64819	0.747105	0.701311	0.741918				0	0.969844	0.975253	0.961168	0.973875	0.938712	0.733531	0.150004
DG 16:0_18:0 (Iso_N)	Control1	Control2	Control3	Butanol1	Butanol2	Butanol3	Isobutanol1	Isobutanol2	Isobutanol3		M+1	0.226254	0.170616	0.162011	0.35181	0.252895	0.298689	0.258082				1	0.00806802	0	0.00348405	0.00133956	0.0405199	0.151236	0.442581
M+0	1	1	1	1	1	1	1	1	1		M+2	0	0	0	0	0	0	0				2	0.020741	0.0217117	0.0287716	0.0247859	0.0185497	0.114477	0.407414
M+1	0	0	0	0	0	0	0	0	0		M+3	0	0	0	0	0	0	0				3	0.00134688	0.00303517	0.0065764	0	0.00221824	0.0007557	0
M+2	0	0	0	0	0	0	0	0	0		M+4	0	0	0	0	0	0	0				4	0	0	0	0	0	0	0
M+6	0	0	0	0	0	0	0	0	0		M+5	0	0	0	0	0	0	0				5	0	0	0	0	0	0	0
M+7	0	0	0	0	0	0	0	0	0		M+6	0	0	0	0	0	0	0				6	0	0	0	0	0	0	0
M+8	0	0	0	0	0	0	0	0	0		M+7	0	0	0	0	0	0	0				7	0	0	0	0	0	0	0
M+13	0	0	0	0	0	0	0	0	0		M+8	0	0	0	0	0	0	0				8	0	0	0	0	0	0	0
M+14	0	0	0	0	0	0	0	0	0		M+9	0	0	0	0	0	0	0				9	0	0	0	0	0	0	0
M+15	0	0	0	0	0	0	0	0	0		M+10	0	0	0	0	0	0	0				10	0	0	0	0	0	0	0
											M+11	0	0	0	0	0	0	0				11	0	0	0	0	0	0	0
DG 16:0_18:0 (N_N)	Control1	Control2	Control3	Butanol1	Butanol2	Butanol3	Isobutanol1	Isobutanol2	Isobutanol3		M+12	0	0	0	0	0	0	0				12	0	0	0	0	0	0	0
M+0	1	1	1	1	1	1	1	1	1
M+1	0	0	0	0	0	0	0	0	0		DG 16:0_18:0 (Iso_Iso)	Control1	Control2	Control3	Ethanol1	Ethanol2	Butyrate1	Butyrate2				MGDG 34:0 (Iso_Iso)	Control1	Control2	Control3	Ethanol1	Ethanol2	Butyrate1	Butyrate2
M+2	0	0	0	0	0	0	0	0	0		M+0	0.666667	0.672043	0.643745	0.666667	0.664207	0.676329	0.722222				0	1	1	1	1	1	0.998495	1
M+6	0	0	0	0	0	0	0	0	0		M+1	0.266667	0.268817	0.285296	0.271111	0.273063	0.289855	0.238889				1	0	0	0	0	0	0.00150532	0
M+7	0	0	0	0	0	0	0	0	0		M+2	0.0666667	0.0591398	0.0709583	0.0622222	0.0627306	0.0338164	0.0388889				2	0	0	0	0	0	0	0
M+8	0	0	0	0	0	0	0	0	0		M+3	0	0	0	0	0	0	0				3	0	0	0	0	0	0	0
M+13	0	0	0	0	0	0	0	0	0		M+4	0	0	0	0	0	0	0				4	0	0	0	0	0	0	0
M+14	0	0	0	0	0	0	0	0	0		M+5	0	0	0	0	0	0	0				5	0	0	0	0	0	0	0
M+15	0	0	0	0	0	0	0	0	0		M+6	0	0	0	0	0	0	0				6	0	0	0	0	0	0	0
											M+7	0	0	0	0	0	0	0				7	0	0	0	0	0	0	0
DG 17:0_18:0	Control1	Control2	Control3	Butanol1	Butanol2	Butanol3	Isobutanol1	Isobutanol2	Isobutanol3		M+8	0	0	0	0	0	0	0				8	0	0	0	0	0	0	0
M+0	1	1	1	1	1	1	1	1	1		M+9	0	0	0	0	0	0	0				9	0	0	0	0	0	0	0
M+1	0	0	0	0	0	0	0	0	0		M+10	0	0	0	0	0	0	0				10	0	0	0	0	0	0	0
M+2	0	0	0	0	0	0	0	0	0		M+11	0	0	0	0	0	0	0				11	0	0	0	0	0	0	0
M+6	0	0	0	0	0	0	0	0	0		M+12	0	0	0	0	0	0	0				12	0	0	0	0	0	0	0
M+7	0	0	0	0	0	0	0	0	0
M+8	0	0	0	0	0	0	0	0	0		DG 16:0_18:0 (Iso_N)	Control1	Control2	Control3	Ethanol1	Ethanol2	Butyrate1	Butyrate2				MGDG 34:0 (Iso_N)	Control1	Control2	Control3	Ethanol1	Ethanol2	Butyrate1	Butyrate2
M+13	0	0	0	0	0	0	0	0	0		M+0	0.636704	0.675676	0.680894	0.664532	0.675676	0.652529	0.317919				0	1	1	1	1	1	0.382672	0.298586
M+14	0	0	0	0	0	0	0	0	0		M+1	0.292135	0.27027	0.264228	0.280224	0.27027	0.277325	0.520231				1	0	0	0	0	0	0.617328	0.701414
M+15	0	0	0	0	0	0	0	0	0		M+2	0.071161	0.0540541	0.054878	0.0552442	0.0540541	0.0701468	0.16185				2	0	0	0	0	0	0	0
											M+3	0	0	0	0	0	0	0				3	0	0	0	0	0	0	0
DG 18:0_18:0 (Iso_Iso)	Control1	Control2	Control3	Butanol1	Butanol2	Butanol3	Isobutanol1	Isobutanol2	Isobutanol3		M+4	0	0	0	0	0	0	0				4	0	0	0	0	0	0	0
M+0	1	1	1	1	1	1	1	1	1		M+5	0	0	0	0	0	0	0				5	0	0	0	0	0	0	0
M+1	0	0	0	0	0	0	0	0	0		M+6	0	0	0	0	0	0	0				6	0	0	0	0	0	0	0
M+2	0	0	0	0	0	0	0	0	0		M+7	0	0	0	0	0	0	0				7	0	0	0	0	0	0	0
M+6	0	0	0	0	0	0	0	0	0		M+8	0	0	0	0	0	0	0				8	0	0	0	0	0	0	0
M+7	0	0	0	0	0	0	0	0	0		M+9	0	0	0	0	0	0	0				9	0	0	0	0	0	0	0
M+8	0	0	0	0	0	0	0	0	0		M+10	0	0	0	0	0	0	0				10	0	0	0	0	0	0	0
M+13	0	0	0	0	0	0	0	0	0		M+11	0	0	0	0	0	0	0				11	0	0	0	0	0	0	0
M+14	0	0	0	0	0	0	0	0	0		M+12	0	0	0	0	0	0	0				12	0	0	0	0	0	0	0
M+15	0	0	0	0	0	0	0	0	0
											DG 16:0_18:0 (N_N)	Control1	Control2	Control3	Ethanol1	Ethanol2	Butyrate1	Butyrate2				MGDG 34:0 (N_N)	Control1	Control2	Control3	Ethanol1	Ethanol2	Butyrate1	Butyrate2
DG 18:0_18:0 (Iso_N)	Control1	Control2	Control3	Butanol1	Butanol2	Butanol3	Isobutanol1	Isobutanol2	Isobutanol3		M+0	0.690598	0.683761	0.684827	0.689489	0.669894	0.580901	0.345491				0	1	1	1	1	1	0.615263	0.181035
M+0	1	1	1	1	1	1	1	1	1		M+1	0.258974	0.25641	0.270126	0.306822	0.271003	0.310714	0.349053				1	0	0	0	0	0	0.215627	0.477708
M+1	0	0	0	0	0	0	0	0	0		M+2	0.050428	0.0598291	0.0450464	0.00368876	0.059103	0.108385	0.305457				2	0	0	0	0	0	0.169111	0.341257
M+2	0	0	0	0	0	0	0	0	0		M+3	0	0	0	0	0	0	0				3	0	0	0	0	0	0	0
M+6	0	0	0	0	0	0	0	0	0		M+4	0	0	0	0	0	0	0				4	0	0	0	0	0	0	0
M+7	0	0	0	0	0	0	0	0	0		M+5	0	0	0	0	0	0	0				5	0	0	0	0	0	0	0
M+8	0	0	0	0	0	0	0	0	0		M+6	0	0	0	0	0	0	0				6	0	0	0	0	0	0	0
M+13	0	0	0	0	0	0	0	0	0		M+7	0	0	0	0	0	0	0				7	0	0	0	0	0	0	0
M+14	0	0	0	0	0	0	0	0	0		M+8	0	0	0	0	0	0	0				8	0	0	0	0	0	0	0
M+15	0	0	0	0	0	0	0	0	0		M+9	0	0	0	0	0	0	0				9	0	0	0	0	0	0	0
											M+10	0	0	0	0	0	0	0				10	0	0	0	0	0	0	0
DG 18:0_18:0 (N_N)	Control1	Control2	Control3	Butanol1	Butanol2	Butanol3	Isobutanol1	Isobutanol2	Isobutanol3		M+11	0	0	0	0	0	0	0				11	0	0	0	0	0	0	0
M+0	1	1	1	1	1	1	1	1	1		M+12	0	0	0	0	0	0	0				12	0	0	0	0	0	0	0
M+1	0	0	0	0	0	0	0	0	0
M+2	0	0	0	0	0	0	0	0	0		DG 17:0_18:0	Control1	Control2	Control3	Ethanol1	Ethanol2	Butyrate1	Butyrate2				PG O-32:0 (Iso_Iso)	Control1	Control2	Control3	Ethanol1	Ethanol2	Butyrate1	Butyrate2
M+6	0	0	0	0	0	0	0	0	0		M+0	0.628019	0.646766	0.663857	0.661253	0.645161	0.828221	0.666667				0	0.985399	0.945643	0.972188	0.995761	0.974774	0.981742	0.94711
M+7	0	0	0	0	0	0	0	0	0		M+1	0.304348	0.283582	0.273973	0.266821	0.290323	0.171779	0.333333				1	0	0.0104019	0	0	0.000107069	0.0182576	0.0528903
M+8	0	0	0	0	0	0	0	0	0		M+2	0.0676329	0.0696517	0.0621707	0.0719258	0.0645161	0	0				2	0.0146006	0.0439553	0.0278121	0.00423877	0.0251189	0	0
M+13	0	0	0	0	0	0	0	0	0		M+3	0	0	0	0	0	0	0				3	0	0	0	0	0	0	0
M+14	0	0	0	0	0	0	0	0	0		M+4	0	0	0	0	0	0	0				4	0	0	0	0	0	0	0
M+15	0	0	0	0	0	0	0	0	0		M+5	0	0	0	0	0	0	0				5	0	0	0	0	0	0	0
											M+6	0	0	0	0	0	0	0				6	0	0	0	0	0	0	0
DGDG 32:0 (Iso_Iso)	Control1	Control2	Control3	Butanol1	Butanol2	Butanol3	Isobutanol1	Isobutanol2	Isobutanol3		M+7	0	0	0	0	0	0	0				7	0	0	0	0	0	0	0
M+0	1	1	1	1	1	1	1	1	1		M+8	0	0	0	0	0	0	0				8	0	0	0	0	0	0	0
M+1	0	0	0	0	0	0	0	0	0		M+9	0	0	0	0	0	0	0				9	0	0	0	0	0	0	0
M+2	0	0	0	0	0	0	0	0	0		M+10	0	0	0	0	0	0	0				10	0	0	0	0	0	0	0
M+6	0	0	0	0	0	0	0	0	0		M+11	0	0	0	0	0	0	0				11	0	0	0	0	0	0	0
M+7	0	0	0	0	0	0	0	0	0		M+12	0	0	0	0	0	0	0				12	0	0	0	0	0	0	0
M+8	0	0	0	0	0	0	0	0	0
M+13	0	0	0	0	0	0	0	0	0		DG 18:0_18:0 (Iso_Iso)	Control1	Control2	Control3	Ethanol1	Ethanol2	Butyrate1	Butyrate2				PG O-32:0 (Iso_N)	Control1	Control2	Control3	Ethanol1	Ethanol2	Butyrate1	Butyrate2
M+14	0	0	0	0	0	0	0	0	0		M+0	0.665371	0.637796	0.650558	0.650296	0.679017	0.744681	0.675325				0	0.983808	0.948414	1	1	1	0.357719	0.354018
M+15	0	0	0	0	0	0	0	0	0		M+1	0.271401	0.300675	0.27881	0.282737	0.248973	0.255319	0.324675				1	0	0.00314681	0	0	0	0.63537	0.645982
											M+2	0.0632277	0.0615291	0.070632	0.0669664	0.0720098	0	0				2	0.0161915	0.0484389	0	0	0	0.00691079	0
DGDG 32:0 (Iso_N)	Control1	Control2	Control3	Butanol1	Butanol2	Butanol3	Isobutanol1	Isobutanol2	Isobutanol3		M+3	0	0	0	0	0	0	0				3	0	0	0	0	0	0	0
M+0	1	1	1	1	1	1	1	1	1		M+4	0	0	0	0	0	0	0				4	0	0	0	0	0	0	0
M+1	0	0	0	0	0	0	0	0	0		M+5	0	0	0	0	0	0	0				5	0	0	0	0	0	0	0
M+2	0	0	0	0	0	0	0	0	0		M+6	0	0	0	0	0	0	0				6	0	0	0	0	0	0	0
M+6	0	0	0	0	0	0	0	0	0		M+7	0	0	0	0	0	0	0				7	0	0	0	0	0	0	0
M+7	0	0	0	0	0	0	0	0	0		M+8	0	0	0	0	0	0	0				8	0	0	0	0	0	0	0
M+8	0	0	0	0	0	0	0	0	0		M+9	0	0	0	0	0	0	0				9	0	0	0	0	0	0	0
M+13	0	0	0	0	0	0	0	0	0		M+10	0	0	0	0	0	0	0				10	0	0	0	0	0	0	0
M+14	0	0	0	0	0	0	0	0	0		M+11	0	0	0	0	0	0	0				11	0	0	0	0	0	0	0
M+15	0	0	0	0	0	0	0	0	0		M+12	0	0	0	0	0	0	0				12	0	0	0	0	0	0	0
DGDG 32:0 (N_N)	Control1	Control2	Control3	Butanol1	Butanol2	Butanol3	Isobutanol1	Isobutanol2	Isobutanol3		DG 18:0_18:0 (Iso_N)	Control1	Control2	Control3	Ethanol1	Ethanol2	Butyrate1	Butyrate2				PG O-32:0 (N_N)	Control1	Control2	Control3	Ethanol1	Ethanol2	Butyrate1	Butyrate2
M+0	1	1	1	1	1	1	1	1	1		M+0	0.641128	0.667429	0.692955	0.653199	0.656558	0.588643	0.31506				0	1	1	1	1	1	0.127953	0.132379
M+1	0	0	0	0	0	0	0	0	0		M+1	0.283576	0.27015	0.257383	0.290311	0.287244	0.322022	0.518098				1	0	0	0	0	0	0.418069	0.43333
M+2	0	0	0	0	0	0	0	0	0		M+2	0.0752956	0.0624205	0.0496618	0.0564897	0.0561973	0.0893352	0.166842				2	0	0	0	0	0	0.434728	0.409272
M+6	0	0	0	0	0	0	0	0	0		M+3	0	0	0	0	0	0	0				3	0	0	0	0	0	0.0192506	0.0250188
M+7	0	0	0	0	0	0	0	0	0		M+4	0	0	0	0	0	0	0				4	0	0	0	0	0	0	0
M+8	0	0	0	0	0	0	0	0	0		M+5	0	0	0	0	0	0	0				5	0	0	0	0	0	0	0
M+13	0	0	0	0	0	0	0	0	0		M+6	0	0	0	0	0	0	0				6	0	0	0	0	0	0	0
M+14	0	0	0	0	0	0	0	0	0		M+7	0	0	0	0	0	0	0				7	0	0	0	0	0	0	0
M+15	0	0	0	0	0	0	0	0	0		M+8	0	0	0	0	0	0	0				8	0	0	0	0	0	0	0
											M+9	0	0	0	0	0	0	0				9	0	0	0	0	0	0	0
Dipalmitoyl PG 32:0 (Iso_Iso)	Control1	Control2	Control3	Butanol1	Butanol2	Butanol3	Isobutanol1	Isobutanol2	Isobutanol3		M+10	0	0	0	0	0	0	0				10	0	0	0	0	0	0	0
M+0	1	1	1	1	1	1	1	1	1		M+11	0	0	0	0	0	0	0				11	0	0	0	0	0	0	0
M+1	0	0	0	0	0	0	0	0	0		M+12	0	0	0	0	0	0	0				12	0	0	0	0	0	0	0
M+2	0	0	0	0	0	0	0	0	0
M+6	0	0	0	0	0	0	0	0	0		DG 18:0_18:0 (N_N)	Control1	Control2	Control3	Ethanol1	Ethanol2	Butyrate1	Butyrate2				PG 32:0 (Iso_Iso)	Control1	Control2	Control3	Ethanol1	Ethanol2	Butyrate1	Butyrate2
M+7	0	0	0	0	0	0	0	0	0		M+0	0.695451	0.659951	0.711462	0.662081	0.644491	0.627648	0.445042				0	1	1	1	1	1	0.909069	0.898225
M+8	0	0	0	0	0	0	0	0	0		M+1	0.244103	0.271136	0.234105	0.293895	0.355509	0.275381	0.309934				1	0	0	0	0	0	0.0578621	0.0456011
M+13	0	0	0	0	0	0	0	0	0		M+2	0.0604462	0.0689128	0.0544325	0.0440241	0	0.0969716	0.245025				2	0	0	0	0	0	0.0220137	0.0561738
M+14	0	0	0	0	0	0	0	0	0		M+3	0	0	0	0	0	0	0				3	0	0	0	0	0	0.0110548	0
M+15	0	0	0	0	0	0	0	0	0		M+4	0	0	0	0	0	0	0				4	0	0	0	0	0	0	0
											M+5	0	0	0	0	0	0	0				5	0	0	0	0	0	0	0
Dipalmitoyl PG 32:0 (Iso_N)	Control1	Control2	Control3	Butanol1	Butanol2	Butanol3	Isobutanol1	Isobutanol2	Isobutanol3		M+6	0	0	0	0	0	0	0				6	0	0	0	0	0	0	0
M+0	1	1	1	1	1	1	1	1	1		M+7	0	0	0	0	0	0	0				7	0	0	0	0	0	0	0
M+1	0	0	0	0	0	0	0	0	0		M+8	0	0	0	0	0	0	0				8	0	0	0	0	0	0	0
M+2	0	0	0	0	0	0	0	0	0		M+9	0	0	0	0	0	0	0				9	0	0	0	0	0	0	0
M+6	0	0	0	0	0	0	0	0	0		M+10	0	0	0	0	0	0	0				10	0	0	0	0	0	0	0
M+7	0	0	0	0	0	0	0	0	0		M+11	0	0	0	0	0	0	0				11	0	0	0	0	0	0	0
M+8	0	0	0	0	0	0	0	0	0		M+12	0	0	0	0	0	0	0				12	0	0	0	0	0	0	0
M+13	0	0	0	0	0	0	0	0	0
M+14	0	0	0	0	0	0	0	0	0		DGDG 32:0 (Iso_Iso)	Control1	Control2	Control3	Ethanol1	Ethanol2	Butyrate1	Butyrate2				PG 32:0 (Iso_N)	Control1	Control2	Control3	Ethanol1	Ethanol2	Butyrate1	Butyrate2
M+15	0	0	0	0	0	0	0	0	0		M+0	0.56962	0.570033	0.569886	0.577889	0.578279	0.585652	0.586409				0	0.995836	0.987423	0.985187	0.997673	0.998786	0.369303	0.336381
											M+1	0.307414	0.309446	0.29994	0.301508	0.310296	0.287945	0.293205				1	0	0.0125766	0.0148134	0.00232664	0	0.612535	0.652644
Dipalmitoyl PG 32:0 (N_N)	Control1	Control2	Control3	Butanol1	Butanol2	Butanol3	Isobutanol1	Isobutanol2	Isobutanol3		M+2	0.0994575	0.0977199	0.107978	0.0979899	0.0916784	0.102489	0.100034				2	0.00416376	0	0	0	0.00121374	0.0109223	0.00192987
M+0	1	1	1	1	1	1	1	1	1		M+3	0.0235081	0.0228013	0.0221956	0.0226131	0.0197461	0.0239141	0.0203518				3	0	0	0	0	0	0.00164416	0.00683631
M+1	0	0	0	0	0	0	0	0	0		M+4	0	0	0	0	0	0	0				4	0	0	0	0	0	0.00559605	0.00220959
M+2	0	0	0	0	0	0	0	0	0		M+5	0	0	0	0	0	0	0				5	0	0	0	0	0	0	0
M+6	0	0	0	0	0	0	0	0	0		M+6	0	0	0	0	0	0	0				6	0	0	0	0	0	0	0
M+7	0	0	0	0	0	0	0	0	0		M+7	0	0	0	0	0	0	0				7	0	0	0	0	0	0	0
M+8	0	0	0	0	0	0	0	0	0		M+8	0	0	0	0	0	0	0				8	0	0	0	0	0	0	0
M+13	0	0	0	0	0	0	0	0	0		M+9	0	0	0	0	0	0	0				9	0	0	0	0	0	0	0
M+14	0	0	0	0	0	0	0	0	0		M+10	0	0	0	0	0	0	0				10	0	0	0	0	0	0	0
M+15	0	0	0	0	0	0	0	0	0		M+11	0	0	0	0	0	0	0				11	0	0	0	0	0	0	0
											M+12	0	0	0	0	0	0	0				12	0	0	0	0	0	0	0
MGDG 16:0_16:0 (Iso_Iso)	Control1	Control2	Control3	Butanol1	Butanol2	Butanol3	Isobutanol1	Isobutanol2	Isobutanol3
M+0	1	1	1	1	1	1	1	1	1		DGDG 32:0 (Iso_N)	Control1	Control2	Control3	Ethanol1	Ethanol2	Butyrate1	Butyrate2				PG 32:0 (N_N)	Control1	Control2	Control3	Ethanol1	Ethanol2	Butyrate1	Butyrate2
M+1	0	0	0	0	0	0	0	0	0		M+0	0.587338	0.570825	0.568828	0.587544	0.573871	0.251346	0.24032				0	1	1	1	1	1	0.837684	0.137251
M+2	0	0	0	0	0	0	0	0	0		M+1	0.297483	0.306554	0.318544	0.293772	0.30525	0.466786	0.480641				1	0	0	0	0	0	0.0695676	0.438515
M+6	0	0	0	0	0	0	0	0	0		M+2	0.0915332	0.100423	0.0932878	0.0951821	0.0964591	0.21544	0.213618				2	0	0	0	0	0	0.0927484	0.423289
M+7	0	0	0	0	0	0	0	0	0		M+3	0.0236461	0.0221987	0.0193402	0.0235018	0.02442	0.0664273	0.0654206				3	0	0	0	0	0	0	0
M+8	0	0	0	0	0	0	0	0	0		M+4	0	0	0	0	0	0	0				4	0	0	0	0	0	0	0.000945399
M+13	0	0	0	0	0	0	0	0	0		M+5	0	0	0	0	0	0	0				5	0	0	0	0	0	0	0
M+14	0	0	0	0	0	0	0	0	0		M+6	0	0	0	0	0	0	0				6	0	0	0	0	0	0	0
M+15	0	0	0	0	0	0	0	0	0		M+7	0	0	0	0	0	0	0				7	0	0	0	0	0	0	0
											M+8	0	0	0	0	0	0	0				8	0	0	0	0	0	0	0
MGDG 16:0_16:0 (Iso_N)	Control1	Control2	Control3	Butanol1	Butanol2	Butanol3	Isobutanol1	Isobutanol2	Isobutanol3		M+9	0	0	0	0	0	0	0				9	0	0	0	0	0	0	0
M+0	1	1	1	1	1	1	1	1	1		M+10	0	0	0	0	0	0	0				10	0	0	0	0	0	0	0
M+1	0	0	0	0	0	0	0	0	0		M+11	0	0	0	0	0	0	0				11	0	0	0	0	0	0	0
M+2	0	0	0	0	0	0	0	0	0		M+12	0	0	0	0	0	0	0				12	0	0	0	0	0	0	0
M+6	0	0	0	0	0	0	0	0	0
M+7	0	0	0	0	0	0	0	0	0		DGDG 32:0 (N_N)	Control1	Control2	Control3	Ethanol1	Ethanol2	Butyrate1	Butyrate2
M+8	0	0	0	0	0	0	0	0	0		M+0	0.642458	0.632911	0.642398	0.654818	0.690335	0.274914	0.105832
M+13	0	0	0	0	0	0	0	0	0		M+1	0.273743	0.275316	0.271235	0.261927	0.231755	0.309278	0.323974
M+14	0	0	0	0	0	0	0	0	0		M+2	0.0698324	0.0759494	0.0713776	0.0654818	0.0690335	0.274914	0.367171
M+15	0	0	0	0	0	0	0	0	0		M+3	0.0139665	0.0158228	0.0149893	0.0177736	0.00887574	0.108247	0.159827
											M+4	0	0	0	0	0	0.032646	0.0431965
MGDG 16:0_16:0 (N_N)	Control1	Control2	Control3	Butanol1	Butanol2	Butanol3	Isobutanol1	Isobutanol2	Isobutanol3		M+5	0	0	0	0	0	0	0
M+0	1	1	1	1	1	1	1	1	1		M+6	0	0	0	0	0	0	0
M+1	0	0	0	0	0	0	0	0	0		M+7	0	0	0	0	0	0	0
M+2	0	0	0	0	0	0	0	0	0		M+8	0	0	0	0	0	0	0
M+6	0	0	0	0	0	0	0	0	0		M+9	0	0	0	0	0	0	0
M+7	0	0	0	0	0	0	0	0	0		M+10	0	0	0	0	0	0	0
M+8	0	0	0	0	0	0	0	0	0		M+11	0	0	0	0	0	0	0
M+13	0	0	0	0	0	0	0	0	0		M+12	0	0	0	0	0	0	0
M+14	0	0	0	0	0	0	0	0	0
M+15	0	0	0	0	0	0	0	0	0		Dipalmitoyl PG 32:0 (Iso_Iso)	Control1	Control2	Control3	Ethanol1	Ethanol2	Butyrate1	Butyrate2
											M+0	0.644919	0.653216	0.651901	0.658779	0.650146	0.559079	0.559881
MGDG 34:0 (Iso_Iso)	Control1	Control2	Control3	Butanol1	Butanol2	Butanol3	Isobutanol1	Isobutanol2	Isobutanol3		M+1	0.27409	0.273929	0.267447	0.272828	0.27325	0.250622	0.253279
M+0	1	1	1	1	1	1	1	1	1		M+2	0.0752405	0.0674288	0.0735478	0.0638816	0.0734948	0.0674751	0.0719846
M+1	0	0	0	0	0	0	0	0	0		M+3	0.00575052	0.00542591	0.00710405	0.00451164	0.00310939	0.122824	0.114855
M+2	0	0	0	0	0	0	0	0	0		M+4	0	0	0	0	0	0	0
M+6	0	0	0	0	0	0	0	0	0		M+5	0	0	0	0	0	0	0
M+7	0	0	0	0	0	0	0	0	0		M+6	0	0	0	0	0	0	0
M+8	0	0	0	0	0	0	0	0	0		M+7	0	0	0	0	0	0	0
M+13	0	0	0	0	0	0	0	0	0		M+8	0	0	0	0	0	0	0
M+14	0	0	0	0	0	0	0	0	0		M+9	0	0	0	0	0	0	0
M+15	0	0	0	0	0	0	0	0	0		M+10	0	0	0	0	0	0	0
											M+11	0	0	0	0	0	0	0
MGDG 34:0 (Iso_N)	Control1	Control2	Control3	Butanol1	Butanol2	Butanol3	Isobutanol1	Isobutanol2	Isobutanol3		M+12	0	0	0	0	0	0	0
M+0	1	1	1	1	1	1	1	1	1
M+1	0	0	0	0	0	0	0	0	0		Dipalmitoyl PG 32:0 (Iso_N)	Control1	Control2	Control3	Ethanol1	Ethanol2	Butyrate1	Butyrate2
M+2	0	0	0	0	0	0	0	0	0		M+0	0.661001	0.645939	0.651956	0.634518	0.647589	0.243446	0.240909
M+6	0	0	0	0	0	0	0	0	0		M+1	0.254958	0.284213	0.275827	0.291878	0.280039	0.51186	0.5
M+7	0	0	0	0	0	0	0	0	0		M+2	0.0708215	0.0654552	0.0677031	0.0634518	0.0673843	0.19975	0.204545
M+8	0	0	0	0	0	0	0	0	0		M+3	0.01322	0.00439239	0.00451354	0.0101523	0.00498819	0.0449438	0.0545455
M+13	0	0	0	0	0	0	0	0	0		M+4	0	0	0	0	0	0	0
M+14	0	0	0	0	0	0	0	0	0		M+5	0	0	0	0	0	0	0
M+15	0	0	0	0	0	0	0	0	0		M+6	0	0	0	0	0	0	0
											M+7	0	0	0	0	0	0	0
MGDG 34:0 (N_N)	Control1	Control2	Control3	Butanol1	Butanol2	Butanol3	Isobutanol1	Isobutanol2	Isobutanol3		M+8	0	0	0	0	0	0	0
M+0	1	1	1	1	1	1	1	1	1		M+9	0	0	0	0	0	0	0
M+1	0	0	0	0	0	0	0	0	0		M+10	0	0	0	0	0	0	0
M+2	0	0	0	0	0	0	0	0	0		M+11	0	0	0	0	0	0	0
M+6	0	0	0	0	0	0	0	0	0		M+12	0	0	0	0	0	0	0
M+7	0	0	0	0	0	0	0	0	0
M+8	0	0	0	0	0	0	0	0	0		Dipalmitoyl PG 32:0 (N_N)	Control1	Control2	Control3	Ethanol1	Ethanol2	Butyrate1	Butyrate2
M+13	0	0	0	0	0	0	0	0	0		M+0	0.642119	0.624902	0.685099	0.635475	0.637733	0.523446	0.0932836
M+14	0	0	0	0	0	0	0	0	0		M+1	0.280927	0.296829	0.244678	0.27933	0.301151	0.294438	0.343284
M+15	0	0	0	0	0	0	0	0	0		M+2	0.0692285	0.0656147	0.056276	0.0684358	0.0549159	0.141767	0.410448
											M+3	0.00772549	0.0126543	0.0139467	0.0167598	0.00620018	0.040349	0.152985
PG 32:0 (Iso_Iso)	Control1	Control2	Control3	Butanol1	Butanol2	Butanol3	Isobutanol1	Isobutanol2	Isobutanol3		M+4	0	0	0	0	0	0	0
M+0	1	1	1	1	1	1	1	1	1		M+5	0	0	0	0	0	0	0
M+1	0	0	0	0	0	0	0	0	0		M+6	0	0	0	0	0	0	0
M+2	0	0	0	0	0	0	0	0	0		M+7	0	0	0	0	0	0	0
M+6	0	0	0	0	0	0	0	0	0		M+8	0	0	0	0	0	0	0
M+7	0	0	0	0	0	0	0	0	0		M+9	0	0	0	0	0	0	0
M+8	0	0	0	0	0	0	0	0	0		M+10	0	0	0	0	0	0	0
M+13	0	0	0	0	0	0	0	0	0		M+11	0	0	0	0	0	0	0
M+14	0	0	0	0	0	0	0	0	0		M+12	0	0	0	0	0	0	0
M+15	0	0	0	0	0	0	0	0	0
											MGDG 16:0_16:0 (Iso_Iso)	Control1	Control2	Control3	Ethanol1	Ethanol2	Butyrate1	Butyrate2
PG 32:0 (Iso_N)	Control1	Control2	Control3	Butanol1	Butanol2	Butanol3	Isobutanol1	Isobutanol2	Isobutanol3		M+0	0.609587	0.575731	0.59792	0.607729	0.596896	0.588697	0.581154
M+0	1	1	1	1	1	1	1	1	1		M+1	0.277085	0.292294	0.286674	0.28599	0.290489	0.294349	0.304414
M+1	0	0	0	0	0	0	0	0	0		M+2	0.0886672	0.0974314	0.0900975	0.085797	0.0875448	0.0883046	0.0871731
M+2	0	0	0	0	0	0	0	0	0		M+3	0.0207814	0.0283437	0.0229339	0.0171594	0.0198965	0.0255102	0.0221392
M+6	0	0	0	0	0	0	0	0	0		M+4	0.00387919	0.00620018	0.0023753	0.00332463	0.0051731	0.00313972	0.00511969
M+7	0	0	0	0	0	0	0	0	0		M+5	0	0	0	0	0	0	0
M+8	0	0	0	0	0	0	0	0	0		M+6	0	0	0	0	0	0	0
M+13	0	0	0	0	0	0	0	0	0		M+7	0	0	0	0	0	0	0
M+14	0	0	0	0	0	0	0	0	0		M+8	0	0	0	0	0	0	0
M+15	0	0	0	0	0	0	0	0	0		M+9	0	0	0	0	0	0	0
											M+10	0	0	0	0	0	0	0
PG 32:0 (N_N)	Control1	Control2	Control3	Butanol1	Butanol2	Butanol3	Isobutanol1	Isobutanol2	Isobutanol3		M+11	0	0	0	0	0	0	0
M+0	1	1	1	1	1	1	1	1	1		M+12	0	0	0	0	0	0	0
M+1	0	0	0	0	0	0	0	0	0
M+2	0	0	0	0	0	0	0	0	0		MGDG 16:0_16:0 (Iso_N)	Control1	Control2	Control3	Ethanol1	Ethanol2	Butyrate1	Butyrate2
M+6	0	0	0	0	0	0	0	0	0		M+0	0.601974	0.591794	0.60869	0.612311	0.613121	0.232412	0.223614
M+7	0	0	0	0	0	0	0	0	0		M+1	0.288948	0.292609	0.286854	0.286819	0.283568	0.48995	0.49195
M+8	0	0	0	0	0	0	0	0	0		M+2	0.0866843	0.0920568	0.0839572	0.0805672	0.0804721	0.207286	0.214669
M+13	0	0	0	0	0	0	0	0	0		M+3	0.0187816	0.020384	0.0188904	0.016758	0.01916	0.0590452	0.0581395
M+14	0	0	0	0	0	0	0	0	0		M+4	0.00361185	0.00315623	0.00160918	0.00354496	0.00367872	0.0113065	0.0116279
M+15	0	0	0	0	0	0	0	0	0		M+5	0	0	0	0	0	0	0
											M+6	0	0	0	0	0	0	0
PG 34:0 (Iso_Iso)	Control1	Control2	Control3	Butanol1	Butanol2	Butanol3	Isobutanol1	Isobutanol2	Isobutanol3		M+7	0	0	0	0	0	0	0
M+0	1	1	1	1	1	1	1	1	1		M+8	0	0	0	0	0	0	0
M+1	0	0	0	0	0	0	0	0	0		M+9	0	0	0	0	0	0	0
M+2	0	0	0	0	0	0	0	0	0		M+10	0	0	0	0	0	0	0
M+6	0	0	0	0	0	0	0	0	0		M+11	0	0	0	0	0	0	0
M+7	0	0	0	0	0	0	0	0	0		M+12	0	0	0	0	0	0	0
M+8	0	0	0	0	0	0	0	0	0
M+13	0	0	0	0	0	0	0	0	0		MGDG 16:0_16:0 (N_N)	Control1	Control2	Control3	Ethanol1	Ethanol2	Butyrate1	Butyrate2
M+14	0	0	0	0	0	0	0	0	0		M+0	0.588495	0.592122	0.583618	0.591926	0.569801	0.445682	0.0915493
M+15	0	0	0	0	0	0	0	0	0		M+1	0.286891	0.283189	0.281747	0.284125	0.29785	0.306407	0.316901
											M+2	0.0956304	0.0943963	0.0986114	0.0982597	0.10101	0.175487	0.394366
PG 34:0 (Iso_N)	Control1	Control2	Control3	Butanol1	Butanol2	Butanol3	Isobutanol1	Isobutanol2	Isobutanol3		M+3	0.025011	0.0257444	0.0301872	0.0213093	0.027195	0.0584958	0.15493
M+0	1	1	1	1	1	1	1	1	1		M+4	0.00397234	0.00454819	0.00583618	0.00438025	0.004144	0.0139276	0.0422535
M+1	0	0	0	0	0	0	0	0	0		M+5	0	0	0	0	0	0	0
M+2	0	0	0	0	0	0	0	0	0		M+6	0	0	0	0	0	0	0
M+6	0	0	0	0	0	0	0	0	0		M+7	0	0	0	0	0	0	0
M+7	0	0	0	0	0	0	0	0	0		M+8	0	0	0	0	0	0	0
M+8	0	0	0	0	0	0	0	0	0		M+9	0	0	0	0	0	0	0
M+13	0	0	0	0	0	0	0	0	0		M+10	0	0	0	0	0	0	0
M+14	0	0	0	0	0	0	0	0	0		M+11	0	0	0	0	0	0	0
M+15	0	0	0	0	0	0	0	0	0		M+12	0	0	0	0	0	0	0
PG 34:0 (N_N)	Control1	Control2	Control3	Butanol1	Butanol2	Butanol3	Isobutanol1	Isobutanol2	Isobutanol3		MGDG 34:0 (Iso_Iso)	Control1	Control2	Control3	Ethanol1	Ethanol2	Butyrate1	Butyrate2
M+0	1	1	1	1	1	1	1	1	1		M+0	0.596676	0.598325	0.597393	0.604157	0.590458	0.594786	0.599852
M+1	0	0	0	0	0	0	0	0	0		M+1	0.298338	0.299162	0.295182	0.289995	0.307038	0.303721	0.295312
M+2	0	0	0	0	0	0	0	0	0		M+2	0.0852394	0.0837655	0.0878518	0.0869986	0.0826641	0.0797267	0.0830565
M+6	0	0	0	0	0	0	0	0	0		M+3	0.0170479	0.0161548	0.0165161	0.0164331	0.0170052	0.0189825	0.018457
M+7	0	0	0	0	0	0	0	0	0		M+4	0.00269925	0.00259274	0.00305724	0.00241663	0.0028342	0.00278411	0.00332226
M+8	0	0	0	0	0	0	0	0	0		M+5	0	0	0	0	0	0	0
M+13	0	0	0	0	0	0	0	0	0		M+6	0	0	0	0	0	0	0
M+14	0	0	0	0	0	0	0	0	0		M+7	0	0	0	0	0	0	0
M+15	0	0	0	0	0	0	0	0	0		M+8	0	0	0	0	0	0	0
											M+9	0	0	0	0	0	0	0
PG P-32:0 (iso_iso)	Control1	Control2	Control3	Butanol1	Butanol2	Butanol3	Isobutanol1	Isobutanol2	Isobutanol3		M+10	0	0	0	0	0	0	0
M+0	1	1	1	1	1	1	1	1	1		M+11	0	0	0	0	0	0	0
M+1	0	0	0	0	0	0	0	0	0		M+12	0	0	0	0	0	0	0
M+2	0	0	0	0	0	0	0	0	0
M+6	0	0	0	0	0	0	0	0	0		MGDG 34:0 (Iso_N)	Control1	Control2	Control3	Ethanol1	Ethanol2	Butyrate1	Butyrate2
M+7	0	0	0	0	0	0	0	0	0		M+0	0.599161	0.597327	0.592928	0.599305	0.602432	0.229148	0.179083
M+8	0	0	0	0	0	0	0	0	0		M+1	0.299581	0.298663	0.307245	0.299652	0.297451	0.494959	0.522923
M+13	0	0	0	0	0	0	0	0	0		M+2	0.0838826	0.0846213	0.0808538	0.0839027	0.0828344	0.210816	0.229226
M+14	0	0	0	0	0	0	0	0	0		M+3	0.0151787	0.017422	0.0167098	0.0151824	0.0154373	0.0549954	0.0580229
M+15	0	0	0	0	0	0	0	0	0		M+4	0.00219692	0.0019662	0.00226391	0.00195773	0.00184495	0.0100825	0.010745
											M+5	0	0	0	0	0	0	0
PG P-32:0 (iso_N)	Control1	Control2	Control3	Butanol1	Butanol2	Butanol3	Isobutanol1	Isobutanol2	Isobutanol3		M+6	0	0	0	0	0	0	0
M+0	1	1	1	1	1	1	1	1	1		M+7	0	0	0	0	0	0	0
M+1	0	0	0	0	0	0	0	0	0		M+8	0	0	0	0	0	0	0
M+2	0	0	0	0	0	0	0	0	0		M+9	0	0	0	0	0	0	0
M+6	0	0	0	0	0	0	0	0	0		M+10	0	0	0	0	0	0	0
M+7	0	0	0	0	0	0	0	0	0		M+11	0	0	0	0	0	0	0
M+8	0	0	0	0	0	0	0	0	0		M+12	0	0	0	0	0	0	0
M+13	0	0	0	0	0	0	0	0	0
M+14	0	0	0	0	0	0	0	0	0		MGDG 34:0 (N_N)	Control1	Control2	Control3	Ethanol1	Ethanol2	Butyrate1	Butyrate2
M+15	0	0	0	0	0	0	0	0	0		M+0	0.598032	0.608063	0.593407	0.601052	0.592417	0.368705	0.108883
											M+1	0.302801	0.297422	0.307692	0.300526	0.304672	0.314748	0.34384
PG P-32:0 (N_N)	Control1	Control2	Control3	Butanol1	Butanol2	Butanol3	Isobutanol1	Isobutanol2	Isobutanol3		M+2	0.0832702	0.0793126	0.0857143	0.0826446	0.0880162	0.22482	0.372493
M+0	1	1	1	1	1	1	1	1	1		M+3	0.015897	0.0152016	0.0131868	0.0157776	0.0148951	0.0755396	0.136103
M+1	0	0	0	0	0	0	0	0	0		M+4	0	0	0	0	0	0.0161871	0.0386819
M+2	0	0	0	0	0	0	0	0	0		M+5	0	0	0	0	0	0	0
M+6	0	0	0	0	0	0	0	0	0		M+6	0	0	0	0	0	0	0
M+7	0	0	0	0	0	0	0	0	0		M+7	0	0	0	0	0	0	0
M+8	0	0	0	0	0	0	0	0	0		M+8	0	0	0	0	0	0	0
M+13	0	0	0	0	0	0	0	0	0		M+9	0	0	0	0	0	0	0
M+14	0	0	0	0	0	0	0	0	0		M+10	0	0	0	0	0	0	0
M+15	0	0	0	0	0	0	0	0	0		M+11	0	0	0	0	0	0	0
											M+12	0	0	0	0	0	0	0
PG P-34:0 (iso_iso)	Control1	Control2	Control3	Butanol1	Butanol2	Butanol3	Isobutanol1	Isobutanol2	Isobutanol3
M+0	1	1	1	1	1	1	1	1	1		PG 32:0 (Iso_Iso)	Control1	Control2	Control3	Ethanol1	Ethanol2	Butyrate1	Butyrate2
M+1	0	0	0	0	0	0	0	0	0		M+0	0.657807	0.647725	0.639902	0.638045	0.629024	0.587982	0.582366
M+2	0	0	0	0	0	0	0	0	0		M+1	0.259136	0.278141	0.278218	0.28074	0.281211	0.286821	0.276173
M+6	0	0	0	0	0	0	0	0	0		M+2	0.0697674	0.0609624	0.0695546	0.0689088	0.077703	0.0932167	0.114072
M+7	0	0	0	0	0	0	0	0	0		M+3	0.0132897	0.0131717	0.0123251	0.0123066	0.0120625	0.0319805	0.0273892
M+8	0	0	0	0	0	0	0	0	0		M+4	0	0	0	0	0	0	0
M+13	0	0	0	0	0	0	0	0	0		M+5	0	0	0	0	0	0	0
M+14	0	0	0	0	0	0	0	0	0		M+6	0	0	0	0	0	0	0
M+15	0	0	0	0	0	0	0	0	0		M+7	0	0	0	0	0	0	0
											M+8	0	0	0	0	0	0	0
PG P-34:0 (iso_N)	Control1	Control2	Control3	Butanol1	Butanol2	Butanol3	Isobutanol1	Isobutanol2	Isobutanol3		M+9	0	0	0	0	0	0	0
M+0	1	1	1	1	1	1	1	1	1		M+10	0	0	0	0	0	0	0
M+1	0	0	0	0	0	0	0	0	0		M+11	0	0	0	0	0	0	0
M+2	0	0	0	0	0	0	0	0	0		M+12	0	0	0	0	0	0	0
M+6	0	0	0	0	0	0	0	0	0
M+7	0	0	0	0	0	0	0	0	0		PG 32:0 (Iso_N)	Control1	Control2	Control3	Ethanol1	Ethanol2	Butyrate1	Butyrate2
M+8	0	0	0	0	0	0	0	0	0		M+0	0.643196	0.637329	0.637281	0.645161	0.649954	0.238038	0.216697
M+13	0	0	0	0	0	0	0	0	0		M+1	0.270819	0.279211	0.281466	0.276498	0.266171	0.49988	0.516738
M+14	0	0	0	0	0	0	0	0	0		M+2	0.0727827	0.0698027	0.0690388	0.0668203	0.0711854	0.197572	0.200028
M+15	0	0	0	0	0	0	0	0	0		M+3	0.0132024	0.0136571	0.0122146	0.0115207	0.0126896	0.049988	0.0533407
											M+4	0	0	0	0	0	0.0145227	0.0131968
PG P-34:0 (N_N)	Control1	Control2	Control3	Butanol1	Butanol2	Butanol3	Isobutanol1	Isobutanol2	Isobutanol3		M+5	0	0	0	0	0	0	0
M+0	1	1	1	1	1	1	1	1	1		M+6	0	0	0	0	0	0	0
M+1	0	0	0	0	0	0	0	0	0		M+7	0	0	0	0	0	0	0
M+2	0	0	0	0	0	0	0	0	0		M+8	0	0	0	0	0	0	0
M+6	0	0	0	0	0	0	0	0	0		M+9	0	0	0	0	0	0	0
M+7	0	0	0	0	0	0	0	0	0		M+10	0	0	0	0	0	0	0
M+8	0	0	0	0	0	0	0	0	0		M+11	0	0	0	0	0	0	0
M+13	0	0	0	0	0	0	0	0	0		M+12	0	0	0	0	0	0	0
M+14	0	0	0	0	0	0	0	0	0
M+15	0	0	0	0	0	0	0	0	0		PG 32:0 (N_N)	Control1	Control2	Control3	Ethanol1	Ethanol2	Butyrate1	Butyrate2
											M+0	0.644468	0.650759	0.654169	0.656296	0.654085	0.540332	0.0888575
											M+1	0.264948	0.265727	0.283148	0.26738	0.272535	0.274025	0.324401
											M+2	0.075188	0.0704989	0.0576059	0.0631988	0.0681338	0.138942	0.409027
											M+3	0.0153956	0.0130152	0.00507713	0.0131259	0.0052463	0.0385951	0.141044
											M+4	0	0	0	0	0	0.00810498	0.0366714
											M+5	0	0	0	0	0	0	0
											M+6	0	0	0	0	0	0	0
											M+7	0	0	0	0	0	0	0
											M+8	0	0	0	0	0	0	0
											M+9	0	0	0	0	0	0	0
											M+10	0	0	0	0	0	0	0
											M+11	0	0	0	0	0	0	0
											M+12	0	0	0	0	0	0	0
											PG 34:0 (Iso_Iso)	Control1	Control2	Control3	Ethanol1	Ethanol2	Butyrate1	Butyrate2
											M+0	0.626067	0.652174	0.631703	0.639193	0.628415	0.335893	0.247845
											M+1	0.284576	0.263975	0.279124	0.277544	0.282332	0.326296	0.323276
											M+2	0.0739898	0.0706522	0.0749229	0.0689655	0.075592	0.24952	0.321121
											M+3	0.0153671	0.0131988	0.01425	0.0142977	0.0136612	0.0882917	0.107759
											M+4	0	0	0	0	0	0	0
											M+5	0	0	0	0	0	0	0
											M+6	0	0	0	0	0	0	0
											M+7	0	0	0	0	0	0	0
											M+8	0	0	0	0	0	0	0
											M+9	0	0	0	0	0	0	0
											M+10	0	0	0	0	0	0	0
											M+11	0	0	0	0	0	0	0
											M+12	0	0	0	0	0	0	0
											PG 34:0 (Iso_N)	Control1	Control2	Control3	Ethanol1	Ethanol2	Butyrate1	Butyrate2
											M+0	0.634096	0.631032	0.628571	0.636176	0.627019	0.243719	0.234082
											M+1	0.280665	0.278396	0.285714	0.275103	0.285009	0.502513	0.505618
											M+2	0.0706861	0.077951	0.0685714	0.0756534	0.0760023	0.203518	0.205993
											M+3	0.014553	0.0126206	0.0171429	0.0130674	0.0119704	0.0502513	0.0543071
											M+4	0	0	0	0	0	0	0
											M+5	0	0	0	0	0	0	0
											M+6	0	0	0	0	0	0	0
											M+7	0	0	0	0	0	0	0
											M+8	0	0	0	0	0	0	0
											M+9	0	0	0	0	0	0	0
											M+10	0	0	0	0	0	0	0
											M+11	0	0	0	0	0	0	0
											M+12	0	0	0	0	0	0	0
											PG 34:0 (N_N)	Control1	Control2	Control3	Ethanol1	Ethanol2	Butyrate1	Butyrate2
											M+0	0.641026	0.615508	0.497512	0.599129	0.606528	0.441696	0.0984848
											M+1	0.261752	0.303757	0.204108	0.315904	0.29775	0.300353	0.333333
											M+2	0.0801282	0.0703437	0.293405	0.0686275	0.0882223	0.194346	0.416667
											M+3	0.017094	0.0103917	0.00497512	0.0163399	0.0074989	0.0636042	0.151515
											M+4	0	0	0	0	0	0	0
											M+5	0	0	0	0	0	0	0
											M+6	0	0	0	0	0	0	0
											M+7	0	0	0	0	0	0	0
											M+8	0	0	0	0	0	0	0
											M+9	0	0	0	0	0	0	0
											M+10	0	0	0	0	0	0	0
											M+11	0	0	0	0	0	0	0
											M+12	0	0	0	0	0	0	0
											PG P-32:0 (Iso_Iso)	Control1	Control2	Control3	Ethanol1	Ethanol2	Butyrate1	Butyrate2
											M+0	0.644068	0.622711	0.653266	0.651289	0.638655	0.640301	0.618893
											M+1	0.271186	0.26862	0.251256	0.27137	0.268908	0.282486	0.296417
											M+2	0.0847458	0.108669	0.0954774	0.0773406	0.092437	0.0772128	0.0846906
											M+3	0	0	0	0	0	0	0
											M+4	0	0	0	0	0	0	0
											M+5	0	0	0	0	0	0	0
											M+6	0	0	0	0	0	0	0
											M+7	0	0	0	0	0	0	0
											M+8	0	0	0	0	0	0	0
											M+9	0	0	0	0	0	0	0
											M+10	0	0	0	0	0	0	0
											M+11	0	0	0	0	0	0	0
											M+12	0	0	0	0	0	0	0
											PG P-32:0 (Iso_N)	Control1	Control2	Control3	Ethanol1	Ethanol2	Butyrate1	Butyrate2
											M+0	0.645161	0.625	0.656	0.653659	0.642303	0.232794	0.230548
											M+1	0.268817	0.264706	0.272	0.273171	0.276855	0.516194	0.525937
											M+2	0.0860215	0.110294	0.072	0.0731707	0.0808416	0.202429	0.194524
											M+3	0	0	0	0	0	0.048583	0.0489914
											M+4	0	0	0	0	0	0	0
											M+5	0	0	0	0	0	0	0
											M+6	0	0	0	0	0	0	0
											M+7	0	0	0	0	0	0	0
											M+8	0	0	0	0	0	0	0
											M+9	0	0	0	0	0	0	0
											M+10	0	0	0	0	0	0	0
											M+11	0	0	0	0	0	0	0
											M+12	0	0	0	0	0	0	0
											PG P-32:0 (N_N)	Control1	Control2	Control3	Ethanol1	Ethanol2	Butyrate1	Butyrate2
											M+0	0.701149	0.691176	0.700637	0.714286	0.704545	0.0852713	0.0882353
											M+1	0.298851	0.308824	0.299363	0.285714	0.295455	0.317829	0.329412
											M+2	0	0	0	0	0	0.418605	0.405882
											M+3	0	0	0	0	0	0.178295	0.176471
											M+4	0	0	0	0	0	0	0
											M+5	0	0	0	0	0	0	0
											M+6	0	0	0	0	0	0	0
											M+7	0	0	0	0	0	0	0
											M+8	0	0	0	0	0	0	0
											M+9	0	0	0	0	0	0	0
											M+10	0	0	0	0	0	0	0
											M+11	0	0	0	0	0	0	0
											M+12	0	0	0	0	0	0	0
											PG P-34:0 (Iso_Iso)	Control1	Control2	Control3	Ethanol1	Ethanol2	Butyrate1	Butyrate2
											M+0	0.631313	0.635425	0.627154	0.638193	0.632625	0.573394	0.561224
											M+1	0.280934	0.274027	0.282564	0.279823	0.280163	0.275229	0.323129
											M+2	0.072601	0.0754567	0.0758098	0.0687285	0.0723	0.0917431	0.0918367
											M+3	0.0151515	0.0150913	0.0144728	0.0132548	0.0149119	0.059633	0.0238095
											M+4	0	0	0	0	0	0	0
											M+5	0	0	0	0	0	0	0
											M+6	0	0	0	0	0	0	0
											M+7	0	0	0	0	0	0	0
											M+8	0	0	0	0	0	0	0
											M+9	0	0	0	0	0	0	0
											M+10	0	0	0	0	0	0	0
											M+11	0	0	0	0	0	0	0
											M+12	0	0	0	0	0	0	0
											PG P-34:0 (Iso_N)	Control1	Control2	Control3	Ethanol1	Ethanol2	Butyrate1	Butyrate2
											M+0	0.636704	0.625	0.648148	0.618056	0.605096	0.224839	0.21555
											M+1	0.277154	0.288462	0.287037	0.277778	0.280255	0.481799	0.484988
											M+2	0.0861423	0.0865385	0.0648148	0.104167	0.11465	0.224839	0.230947
											M+3	0	0	0	0	0	0.0685225	0.0685142
											M+4	0	0	0	0	0	0	0
											M+5	0	0	0	0	0	0	0
											M+6	0	0	0	0	0	0	0
											M+7	0	0	0	0	0	0	0
											M+8	0	0	0	0	0	0	0
											M+9	0	0	0	0	0	0	0
											M+10	0	0	0	0	0	0	0
											M+11	0	0	0	0	0	0	0
											M+12	0	0	0	0	0	0	0
											PG P-34:0 (N_N)	Control1	Control2	Control3	Ethanol1	Ethanol2	Butyrate1	Butyrate2
											M+0	0.679024	0.665083	0.666667	0.678253	0.673905	0.0774908	0.0793201
											M+1	0.311984	0.308789	0.275556	0.292497	0.307001	0.295203	0.29745
											M+2	0	0	0	0	0	0.405904	0.382436
											M+3	0.00899248	0.0261283	0.0577778	0.0292497	0.019094	0.221402	0.240793
											M+4	0	0	0	0	0	0	0
											M+5	0	0	0	0	0	0	0
											M+6	0	0	0	0	0	0	0
											M+7	0	0	0	0	0	0	0
											M+8	0	0	0	0	0	0	0
											M+9	0	0	0	0	0	0	0
											M+10	0	0	0	0	0	0	0
											M+11	0	0	0	0	0	0	0
											M+12	0	0	0	0	0	0	0

## Sheet: Table S8
	Control1	Control2	Control3	Butanol1	Butanol2	Butanol3	Isobutanol1	Isobutanol2	Isobutanol3			Control1	Control2	Control3	Ethanol1	Ethanol2	Butyrate1	Butyrate2
DG 16:0_16:0 (Iso_Iso)	0.00804585	0.00603103	0.00583411	0.00314788	0.00560301	0.00351872	0.00276032	0.00349631	0.00352275		DG 16:0_16:0 (Iso_Iso)	0.00279058	0.00235986	0.0028413	0.00327372	0.00292656	0.000727212	0.000934041
DG 16:0_16:0 (Iso_N)	0.0155271	0.0108894	0.0113036	0.00533538	0.00948202	0.00569205	0.00493953	0.00469242	0.00451353		DG 16:0_16:0 (Iso_N)	0.00381007	0.00398095	0.00366894	0.00387697	0.00375317	0.0119691	0.00280301
DG 16:0_16:0 (N_N)	0.0066343	0.00536092	0.00437559	0.00464178	0.00603401	0.00827935	0.00944321	0.00368033	0.00330258		DG 16:0_16:0 (N_N)	0.00177835	0.00252148	0.00217348	0.00262646	0.00208156	0.0207257	0.0036801
DG 16:0_17:0 (Iso_Iso)	0.00395235	0.00268046	0.00255242	0.00533538	0.011637	0.00672697	0.00871681	0.00828074	0.00770603		DG 16:0_17:0 (Iso_Iso)	0.00532794	0.0058506	0.00582974	0.00535934	0.00712426	0.000466975	0.000857638
DG 16:0_17:0 (Iso_N)	0.00352888	0.00268046	0.00237011	0.00586892	0.012499	0.00620951	0.00711873	0.00828074	0.00759594		DG 16:0_17:0 (Iso_N)	0.00428603	0.0059142	0.00487924	0.00353488	0.00561185	0.00122411	0.0016316
DG 16:0_17:0 (N_N)	0.000310541	0.000201034	0.000182316	0.000245428	0.000426691	0.000419142	0.0010896	0.00034043	0.000341267		DG 16:0_17:0 (N_N)	0.000177503	0.000161019	0.000226853	0.000170055	0.000213091	0.00129293	9.86807e-05
DG 16:0_18:0 (Iso_Iso)	0.0125628	0.00871149	0.00729264	0.00853661	0.019826	0.00827935	0.0116224	0.0138012	0.0110086		DG 16:0_18:0 (Iso_Iso)	0.00887989	0.0118284	0.00866224	0.00855214	0.0107859	0.000656939	0.00094131
DG 16:0_18:0 (Iso_N)	0.0131274	0.00904654	0.00638106	0.00533538	0.013792	0.00620951	0.00610177	0.0067166	0.00616482		DG 16:0_18:0 (Iso_N)	0.00632248	0.00705888	0.00623529	0.00474739	0.00589045	0.00277918	0.00180941
DG 16:0_18:0 (N_N)	0.00254079	0.00217787	0.00175023	0.00330794	0.00422381	0.00300126	0.00486689	0.000736065	0.00341267		DG 16:0_18:0 (N_N)	0.00164586	0.00148809	0.00166553	0.00110254	0.00130708	0.00335601	0.00146823
DG 17:0_18:0 (Ante_Iso)	0.00254079	0.00160827	0.00122152	0.00357471	0.011206	0.00367396	0.00610177	0.00828074	0.00660517		DG 17:0_18:0 (Ante_Iso)	0.0049017	0.00639115	0.00601351	0.00327642	0.00616905	0.0001478	0.000298082
DG 18:0_18:0 (Iso_Iso)	0.00254079	0.00184281	0.00122152	0.00117378	0.00318941	0.0012419	0.00174336	0.0022082	0.00165129		DG 18:0_18:0 (Iso_Iso)	0.00270474	0.00348979	0.00272731	0.00268868	0.00351688	0.000213086	0.000402672
DG 18:0_18:0 (Iso_N)	0.000846931	0.000603103	0.000419327	0.000426831	0.0010344	0.000512284	0.000624705	0.000524447	0.000462362		DG 18:0_18:0 (Iso_N)	0.00192059	0.00200091	0.00192033	0.00157112	0.00193983	0.00130934	0.00074693
DG 18:0_18:0 (N_N)	0.000169386	0.000122296	0.000123975	0.00027744	0.000383591	0.000320825	0.000355937	0.000478442	0.000385301		DG 18:0_18:0 (N_N)	0.000408593	0.000457714	0.000561113	0.00044205	0.000382879	0.00144468	0.000622781
DGDG 32:0 (Iso_Iso)	0.0324657	0.0318304	0.0291706	0.0229421	0.020257	0.0222507	0.0174336	0.0174816	0.0165129		DGDG 32:0 (Iso_Iso)	0.0261898	0.0195232	0.0211265	0.0302556	0.0282184	0.00928963	0.0151603
DGDG 32:0 (Iso_N)	0.0367004	0.035181	0.0364632	0.0336129	0.0310321	0.031565	0.029056	0.0322029	0.0308241		DGDG 32:0 (Iso_N)	0.0310441	0.0300797	0.0278497	0.0323461	0.0325965	0.0252529	0.039169
DGDG 32:0 (N_N)	0.0105866	0.0108894	0.0118505	0.0133385	0.01293	0.0139714	0.0167072	0.0147213	0.0154121		DGDG 32:0 (N_N)	0.00847734	0.0100478	0.00887769	0.00812643	0.00807151	0.0263864	0.0242126
Dipalmitoyl PG 32:0 (Iso_Iso)	0.00790469	0.00753879	0.0091158	0.00496191	0.00340491	0.00465713	0.00443105	0.00570451	0.00594465		Dipalmitoyl PG 32:0 (Iso_Iso)	0.00440608	0.00301799	0.00379092	0.00571199	0.00422401	0.0023517	0.00392296
Dipalmitoyl PG 32:0 (Iso_N)	0.010022	0.0105543	0.0123975	0.00720277	0.00431001	0.00672697	0.00537537	0.00644057	0.00627491		Dipalmitoyl PG 32:0 (Iso_N)	0.00501536	0.00369192	0.00505413	0.0059903	0.00454799	0.00726305	0.0115049
Dipalmitoyl PG 32:0 (N_N)	0.00423466	0.00435574	0.00510485	0.00533538	0.00275841	0.00776189	0.010896	0.00312828	0.0031925		Dipalmitoyl PG 32:0 (N_N)	0.00236016	0.00203531	0.0025898	0.00544296	0.00224673	0.0415744	0.0140151
MGDG 16:0_16:0 (Iso_Iso)	0.0861047	0.0921407	0.0875117	0.0746953	0.0646502	0.0672697	0.0530273	0.0496844	0.0462362		MGDG 16:0_16:0 (Iso_Iso)	0.0854601	0.0717971	0.0773645	0.106324	0.100018	0.0231039	0.0377936
MGDG 16:0_16:0 (Iso_N)	0.11857	0.108894	0.120329	0.101372	0.0991302	0.108666	0.0799041	0.0736065	0.0814637		MGDG 16:0_16:0 (Iso_N)	0.0983419	0.096713	0.0905701	0.117943	0.103863	0.0721771	0.116932
MGDG 16:0_16:0 (N_N)	0.0423466	0.0402069	0.0437559	0.0426831	0.0422381	0.0517459	0.0384993	0.0331229	0.0363284		MGDG 16:0_16:0 (N_N)	0.0321902	0.0370528	0.031487	0.0321066	0.0307338	0.162761	0.0742589
MGDG 34:0 (Iso_Iso)	0.103043	0.0971666	0.0966275	0.117378	0.13361	0.113841	0.130752	0.147213	0.132103		MGDG 34:0 (Iso_Iso)	0.166682	0.159429	0.180323	0.157283	0.168515	0.0358256	0.0566669
MGDG 34:0 (Iso_N)	0.0790469	0.0787384	0.0747496	0.0853661	0.10344	0.0827935	0.0799041	0.079127	0.0836654		MGDG 34:0 (Iso_N)	0.118564	0.127756	0.117558	0.095134	0.105706	0.0494631	0.0730038
MGDG 34:0 (N_N)	0.0183502	0.0184281	0.0200548	0.0213415	0.0323251	0.0243206	0.0210656	0.0202418	0.0198155		MGDG 34:0 (N_N)	0.0312809	0.0481085	0.0288319	0.0202363	0.023514	0.0504152	0.0365019
PG 32:0 (Iso_Iso)	0.0183502	0.0201034	0.0218779	0.0117378	0.00732702	0.0113841	0.00944321	0.011041	0.0103481		PG 32:0 (Iso_Iso)	0.0118793	0.00834528	0.00911037	0.014893	0.0107564	0.00632275	0.00871036
PG 32:0 (Iso_N)	0.0254079	0.0268046	0.0309937	0.0165397	0.0118094	0.0155238	0.0123488	0.0138012	0.0143112		PG 32:0 (Iso_N)	0.01399	0.010477	0.011932	0.0164961	0.0128595	0.0190463	0.0313727
PG 32:0 (N_N)	0.0119982	0.0107218	0.013856	0.0122714	0.00646502	0.0201809	0.0239712	0.00772869	0.0071556		PG 32:0 (N_N)	0.00661374	0.00586332	0.00649003	0.0156371	0.0058415	0.117469	0.0370772
PG 34:0 (Iso_Iso)	0.00734007	0.00837643	0.00929812	0.0144055	0.012068	0.0150063	0.014528	0.0156414	0.0165129		PG 34:0 (Iso_Iso)	0.0416053	0.0409542	0.0431338	0.0451933	0.0437008	0.0472416	0.0485298
PG 34:0 (Iso_N)	0.00748123	0.00921407	0.0111213	0.0202745	0.018102	0.0196634	0.021792	0.0239221	0.0286224		PG 34:0 (Iso_N)	0.0227799	0.0171321	0.0221784	0.0221063	0.0209469	0.0180443	0.0279255
PG 34:0 (N_N)	0.0268195	0.0268046	0.0291706	0.027744	0.019826	0.0253555	0.0268768	0.0303627	0.0286224		PG 34:0 (N_N)	0.00443284	0.00397777	0.00496732	0.00348927	0.0036091	0.025661	0.0138059
PG P-32:0 (iso_iso)	0.0494043	0.0536092	0.0546948	0.0325458	0.0249981	0.0305301	0.0297824	0.0285225	0.0286224		PG P-32:0 (iso_iso)	0.0279421	0.0260415	0.02522	0.028013	0.0236812	0.0240742	0.0160546
PG P-32:0 (iso_N)	0.0691661	0.0737126	0.0783959	0.0586892	0.0474101	0.0517459	0.0457633	0.0441639	0.047337		PG P-32:0 (iso_N)	0.0440443	0.0432436	0.0396042	0.0389597	0.0359397	0.0447933	0.0725855
PG P-32:0 (N_N)	0.0367004	0.0418822	0.0123975	0.0368141	0.0284461	0.0341523	0.0297824	0.0294426	0.0341267		PG P-32:0 (N_N)	0.0206014	0.0216218	0.0198972	0.015964	0.0175122	0.0584852	0.0889015
PG P-34:0 (iso_iso)	0.0564621	0.0603103	0.0619875	0.0853661	0.0775802	0.0827935	0.123488	0.138012	0.132103		PG P-34:0 (iso_iso)	0.0750173	0.0800642	0.0919452	0.0774254	0.0880782	0.0197671	0.0307495
PG P-34:0 (iso_N)	0.0564621	0.0653362	0.0674569	0.0853661	0.0775802	0.0827935	0.0871681	0.0910881	0.094674		PG P-34:0 (iso_N)	0.0632248	0.0661373	0.0684361	0.0547337	0.0624865	0.0423451	0.0679312
PG P-34:0 (N_N)	0.012704	0.0152451	0.0165908	0.020808	0.018964	0.0212158	0.0225184	0.022082	0.0231181		PG P-34:0 (N_N)	0.0129031	0.0133864	0.0142575	0.00896644	0.0106307	0.0245729	0.0369203

## Sheet: Table S9
Relative Abundance	Wildtype 1	Wildtype 2	Wildtype 3	Wildtype 4	Wildtype 5	1563_1	1563_2	1563_3	1564_1	1564_2	1567_1	1567_2	1568_1	1568_2	1569_1	1569_2	1570_1	1570_2	1570_3			P-values	Δpfor1 (LL1563)	Δpfor4 (LL1564)	Δpfor1,4 (LL1567)	Δpfor1,3,4 (LL1568)	Δpfor1,2,3,4 (LL1569)	Δpfor1,2,3,4,5 (LL1570)		P-values	Δpfor4 (LL1564) vs Δpfor1 (LL1563)	Δpfor1,4 (LL1567) vs Δpfor1 (LL1563)	Δpfor1,3,4 (LL1568) vs Δpfor1 (LL1563)	Δpfor1,2,3,4 (LL1569) vs Δpfor1 (LL1563)	Δpfor1,2,3,4,5 (LL1570) vs Δpfor1 (LL1563)
Iso-14:0	0.46	0.73	0.73	0.67	0.58	0.37	0.51	0.48	0.23	0.01	0.2	0.04	0.33	0.27	0.23	0.11	0.1	1.04	0.17			Iso-14:0	0.0533438	0.0108708	0.00304283	0.0124236	0.00390797	0.426141		Iso-14:0	0.0431741	0.0260636	0.0814276	0.0280169	0.959085
n-14:0	0	0	0.02	0.13	0.07	0.03	0.08	0.07	0.51	2.63	1.55	3.6	0.42	1.26	1.06	2.54	7.25	2.56	4.88			n-14:0	0.665205	0.078105	0.00556888	0.0169236	0.00664611	0.00269711		n-14:0	0.152035	0.0460492	0.0887433	0.0511604	0.0233311
Iso-16:0	58.93	48.21	47.19	56.23	53.93	49.16	44.98	43.26	2.72	3.06	5.99	3.53	8.47	4.01	2.26	1.98	1.42	2.58	1.69			Iso-16:0	0.0741142	0.000339456	5.84068e-05	7.92472e-05	4.19958e-05	2.85445e-06		Iso-16:0	0.000321182	0.000457839	0.000773534	0.000304143	1.62719e-05
n-16:0	7.6	9.4	10.97	9.67	8.02	12.75	11.06	12.42	78.01	78.22	82.61	84.1	80.48	84.08	89.79	88.03	87.65	87.39	87.19			n-16:0	0.0162959	3.17912e-07	1.27323e-08	4.68676e-08	1.00772e-08	8.43619e-11		n-16:0	2.32549e-06	3.98609e-06	2.14161e-05	3.98437e-06	1.51492e-08
anteiso-17:0	1.63	2.53	2.21	1.91	1.88	2.71	2.85	2.83	0.37	0.21	0.36	0.12	0.24	0.17	0.1	0.09	0.05	0.09	0.07			anteiso-17:0	0.0105647	0.00378913	0.00110624	0.000895856	0.000675682	7.76464e-05		anteiso-17:0	7.71912e-05	0.000155147	3.03867e-05	2.02035e-05	4.52875e-07
iso-17:0	3.29	5.37	5.18	4.06	4.16	5.55	4.32	5.82	0.5	0.69	0.48	0.42	0.05	0.56	0.31	0.29	0.07	0.09	0.09			iso-17:0	0.230721	0.00621829	0.00164151	0.00153627	0.00138625	0.000150273		iso-17:0	0.00451327	0.00405447	0.00426913	0.00370074	0.00036851
n-17:0	0.97	1.34	1.27	1.1	1.11	1.66	2.56	2.68	13.75	10.46	3.08	3.74	3.2	3.82	2.92	3.44	1.86	3.59	3.73			n-17:0	0.0038863	0.000421115	0.000112549	7.37374e-05	8.81647e-05	0.0053986		n-17:0	0.00477461	0.10511	0.0843145	0.150741	0.32761
iso-18:0	27.12	32.28	32.43	24.46	29.5	27.26	32.72	31.57	1.22	1.21	3.2	0.98	3.85	1.28	1.34	0.16	0.01	0	0.09			iso-18:0	0.587786	0.000708125	0.000147816	0.000167587	0.000107238	7.3778e-06		iso-18:0	0.000849199	0.00114027	0.00127713	0.00086144	5.19929e-05
n-18:0	0	0.15	0	1.76	0.75	0.5	0.91	0.87	2.68	3.5	2.54	3.46	2.95	4.55	1.98	3.37	1.59	2.68	2.09			n-18:0	0.637017	0.0193947	0.0101093	0.00602232	0.0243991	0.0198668		n-18:0	0.00685095	0.00989245	0.0169622	0.039044	0.0162851
Absolute concentration mg/gDCW	Wildtype 1	Wildtype 2	Wildtype 3	Wildtype 4	Wildtype 5	1563_1	1563_2	1563_3	1564_1	1564_2	1567_1	1567_2	1568_1	1568_2	1569_1	1569_2	1570_1	1570_2	1570_3
iso-14:0	0.135105	0.17297	0.14894	0.171925	0.146176	0.0370976	0.988399	0.707875	0.00883139	0.00623764	0.011314	0.0274006	0.0122249	0.117634	0.0112301	0.0529877	0.0414948	0.158191	0.0851835
n-14:0	1.71413e-07	1.71413e-07	0.0049571	0.0337153	0.0181479	0.00300516	0.16045	0.100689	0.0192245	1.33223	0.0881534	2.22679	0.0156305	0.553635	0.0520845	1.25945	3.01835	0.388183	2.4031
iso-16:0	17.3277	11.4062	9.5637	14.4514	13.7095	4.89842	87.2218	64.4094	0.102358	1.54944	0.340037	2.18318	0.312687	1.75597	0.110845	0.980626	0.59327	0.391693	0.830177
n-16:0	2.2359	2.22302	2.22265	2.48606	2.03991	1.27084	21.4541	18.4894	2.93872	39.5983	4.69165	52.0117	2.97089	36.8584	4.39998	43.6882	36.5099	13.2741	42.8965
anteiso-17:0	0.480436	0.597763	0.447206	0.490456	0.477511	0.270469	5.53461	4.20842	0.014006	0.10638	0.0204367	0.0749116	0.00889784	0.0737771	0.00505749	0.0450012	0.020388	0.0138844	0.0335929
iso-17:0	0.9685	1.27085	1.04908	1.04405	1.05715	0.552804	8.38253	8.67045	0.018896	0.350806	0.0273686	0.259259	0.00202356	0.247232	0.0150369	0.146113	0.0271183	0.0140264	0.0427696
n-17:0	0.284118	0.317058	0.257772	0.282647	0.28319	0.165231	4.96074	3.9922	0.518178	5.29702	0.174662	2.31434	0.117964	1.67406	0.143088	1.70579	0.77503	0.544867	1.83293
iso-18:0	7.97419	7.63676	6.57267	6.28634	7.49891	2.71665	63.4483	47.0072	0.0460082	0.611057	0.18177	0.605792	0.142213	0.562	0.06589	0.0790725	0.00345988	-0.00337363	0.0442051
n-18:0	0	0.0366068	0	0.452552	0.190426	0.0497666	1.75872	1.29884	0.101123	1.77217	0.14416	2.13865	0.109046	1.99332	0.0971919	1.67137	0.663612	0.4071	1.02844

[truncated: 10 more sheets: Table S10, Table S11, Table S12, Table S13, Table S14, Table S15, Table S16, Table S17, Table S18, Table S19]
